# Supplementary material for: Age-Related Meat Flavor Precursors of Naturally Grazed Sunit Sheep: Metabolomics and Transcriptomics Approaches
Source: Foods. 2025 May 2;14(9):1616. doi: 10.3390/foods14091616 (PMC12071405; doi:10.3390/foods14091616)
Supplement: Supplementary file 1 [file foods-14-01616-s001.zip]

Archive with 5 entries (5 files):
- Figure S1ú║Principal component analysis (PCA) results.pdf
- Figure S2ú║ KEGG analyses of combined metabolomics and transcriptome at different ages.pdf
- Supplementary materials note.pdf
- Supplementary Table   S1,  S2,  S3, S5.pdf
- Table S4ú║kmeans group of differential metabolites.xlsx
