# Supplementary material for: Age-Related Meat Flavor Precursors of Naturally Grazed Sunit Sheep: Metabolomics and Transcriptomics Approaches
Source: Foods. 2025 May 2;14(9):1616. doi: 10.3390/foods14091616 (PMC12071405; doi:10.3390/foods14091616)
Supplement: Supplementary file 1 [file foods-14-01616-s001.zip › Table S4ú║kmeans group of differential metabolites.xlsx]

## Sheet: Table S4
Index	Sub cluster	Formula	Compounds	Class I	Class II	CAS	Mth_6_1	Mth_6_2	Mth_6_3	Mth_6_4	Mth_6_5	Mth_6_6	Mth_18_1	Mth_18_2	Mth_18_3	Mth_18_4	Mth_18_5	Mth_18_6	Mth_30_1	Mth_30_2	Mth_30_3	Mth_30_4	Mth_30_5	Mth_30_6
MADN0003	6	C5H9NO4	L-Glutamic Acid	Amino acids and their derivatives	Amino acids	56-86-0	3183900	3023000	5625400	1806200	4506200	2969400	5230000	1577100	6171200	2529300	4628800	4469700	2214600	1792600	1608800	4234800	3048400	1917900
MADN0004	4	C6H13NO2	L-Isoleucine	Amino acids and their derivatives	Amino acids	73-32-5	2798100	2677700	2029600	1953300	2392200	1896000	2114800	3241800	2235000	2391600	2510400	1985200	3357500	2227200	4539300	2980400	4493100	3319300
MADN0028	4	C5H4N4O2	Xanthine	Nucleotide and their derivatives	Nucleotide and their metabolomics	69-89-6	148770	294420	289760	204290	301860	206320	309240	326070	295110	323800	309780	248240	806510	275570	636070	366560	278150	223200
MADN0032	3	C27H33N9O15P2	Flavin Adenine Dinucleotide(FAD)	Nucleotide and their derivatives	Nucleotide and their metabolomics	146-14-5	32384	31101	19568	32158	22185	25488	21237	16444	20663	21207	32273	35053	12186	14816	20577	32341	17470	13533
MADN0034	6	C5H4N4O	Hypoxanthine	Nucleotide and their derivatives	Nucleotide and their metabolomics	68-94-0	13235000	17026000	11113000	12735000	11287000	11212000	16084000	14402000	17329000	12459000	14277000	15257000	14806000	11208000	13727000	10194000	12022000	7962800
MADN0041	2	C5H6O5	α-Ketoglutaric Acid（α-KG）	Organic acid and their derivatives	Organic acid and their derivatives	328-50-7	1184700	1408700	1340100	1267500	1753400	1228500	3393300	1315500	2987900	2192100	2374200	2654400	2575400	1413100	936790	2953100	1359800	1130800
MADN0042	6	C6H6O6	Cis-Aconitic Acid	Organic acid and their derivatives	Organic acid and their derivatives	585-84-2	954220	970850	427140	1062300	708620	1217900	659390	685640	1095300	1049200	854700	1190500	929960	793320	511560	927050	365480	680260
MADN0043	2	C3H4O3	Pyruvic Acid	Organic acid and their derivatives	Organic acid and their derivatives	127-17-3	1179500	1175300	2061000	1371500	2039700	2293100	1807000	1975800	2757900	1985700	1917900	1991600	840640	682670	1648500	3213300	2542400	2477200
MADN0049	2	C6H12O6	D-Mannose	Carbohydrates and their derivatives	Sugars	3458-28-4	644380	673140	589420	378590	534810	530860	622530	564130	623670	560470	1100200	1184000	1034100	313460	625500	793450	489670	897850
MADN0054	3	C6H13O9P	D-Glucose 6-Phosphate	Carbohydrates and their derivatives	Phosphate sugars	56-73-5	294940000	255030000	417020000	449250000	340070000	331390000	180500000	150050000	142180000	347350000	369560000	441220000	200900000	159240000	196110000	360220000	261190000	261200000
MADN0090	4	C3H9N3O3S	Guanidinoethyl Sulfonate	Organic acid and their derivatives	Sulfonic acids	543-18-0	14786	24307	32878	25858	29420	16719	33362	46465	12448	28953	24938	15015	64090	48775	35688	50775	43354	44433
MADN0104	3	C5H5NO2	Pyrrole-2-Carboxylic Acid	Organic acid and their derivatives	Organic acid and their derivatives	634-97-9	36827	36610	23554	18863	18777	22479	36804	19787	23399	18965	10045	13561	11988	23944	20809	5962.1	21281	19283
MADN0107	2	C7H10O5	Shikimic Acid	Organic acid and their derivatives	Organic acid and their derivatives	138-59-0	9717.3	11013	10416	5833.2	7790.5	9721.2	15503	7797.6	12294	6505.7	14917	15550	13664	12992	5195.5	7432.2	10345	9708
MADN0114	4	C5H8O4	Ethylmalonic acid	Organic acid and their derivatives	Organic acid and their derivatives	601-75-2	417380	586450	417420	312770	395480	317270	535200	498150	510720	493220	548130	491160	563180	391370	1040400	499520	1070100	727260
MADN0128	4	C5H5N5O	Guanine	Nucleotide and their derivatives	Nucleotide and their metabolomics	73-40-5	94255	84251	58613	103510	123190	71934	49750	116720	112530	78979	96832	118420	98057	107960	116140	116030	138470	88735
MADN0153	2	C6H12O6	Inositol	Carbohydrates and their derivatives	Sugar Alcoholss	87-89-8	306130	293970	312220	271970	357490	368700	525430	277230	522910	337670	478730	438110	309920	289300	330310	335640	347500	285710
MADN0155	4	C8H8O4	3-Hydroxypropionic acid	Organic acid and their derivatives	Organic acid and their derivatives	17119-15-2	93041	223930	183520	217860	228640	253700	228730	225880	213750	239130	293090	274490	259030	275100	237970	286710	242440	284380
MADN0156	6	C5H8O5	3-Hydroxyglutaric acid	Organic acid and their derivatives	Organic acid and their derivatives	638-18-6	188630	204870	257560	170790	222750	195750	230670	230350	249920	207550	247690	203860	143420	126320	187860	252550	258300	127820
MADN0159	2	C7H14N2O3	N-Acetylornithine	Amino acids and their derivatives	Amino acid derivatives	-	434860	408220	1029300	614300	762000	942900	1138600	741490	1337000	785060	1223600	1127200	1546900	806270	727090	1519500	816490	675480
MADN0161	3	C6H14O6	D-Mannitol	Carbohydrates and their derivatives	Sugar Alcoholss	69-65-8	52647	1628300	60179	119230	58019	140770	145850	169660	124060	117370	157020	123490	79140	111930	79064	131370	60236	103710
MADN0171	2	C7H11NO5	N-Acetyl-L-Glutamic Acid	Amino acids and their derivatives	Amino acid derivatives	1188-37-0	11445	5213.8	10322	17344	7552.3	11609	11845	10674	20239	14332	14315	13322	11213	12198	15002	23628	12395	10432
MADN0172	5	C5H12O5	Xylitol	Carbohydrates and their derivatives	Sugar Alcoholss	488-81-3	19254	18011	8101.7	24853	13385	24909	10591	11820	11251	9302.8	9344	4633.6	7441.3	4334.1	15553	13691	14314	12443
MADN0180	1	C9H10O3	(R)-2-Hydroxy-3-phenylpropionic acid	Organic acid and their derivatives	Organic acid and their derivatives	7326-19-4	14311	18163	42978	24781	21958	24425	18799	36424	13596	21864	22053	3807.9	19526	61951	54548	37175	49690	46351
MADN0186	2	C5H6O6	4-Hydroxy-2-Oxoglutaric Acid	Organic acid and their derivatives	Organic acid and their derivatives	1187-99-1	12141	10946	6685.6	14716	14572	14792	23622	14441	23164	8872.3	17081	21720	10825	14364	11497	15978	10225	13406
MADN0200	1	C8H15N3O4	Ala-Gln	Amino acids and their derivatives	Small Peptide	39537-23-0	270100	274220	215360	300720	231900	254740	137740	235890	186150	214730	159710	208690	234640	267990	265610	239080	232310	290830
MADN0206	4	C5H10O3	2-Hydroxy-3-Methylbutanoic Acid	Organic acid and their derivatives	Organic acid and their derivatives	4026-18-0	86575	82679	79299	60374	62740	52335	57011	84718	69127	86660	76475	55154	92428	70588	111260	80427	119910	84527
MADN0208	2	C6H11NO4	DL-2-Methylglutamic acid	Amino acids and their derivatives	Amino acids	71-90-9	92581	111590	107760	78667	102440	95922	132530	89525	123470	107140	137610	132340	132740	77517	99637	121370	106000	83224
MADN0213	4	C9H17NO5	Pantothenic acid	CoEnzyme and vitamins	CoEnzyme and vitamins	79-83-4	286430	378130	637460	373000	477990	495050	486700	541370	264300	462300	426380	323550	863930	562270	655610	720850	690060	575640
MADN0245	2	C6H11NO4	2-Aminoadipic Acid	Organic acid and their derivatives	Organic acid and their derivatives	542-32-5	84261	110780	74121	78692	113420	106710	133560	75029	141380	109050	133890	122690	100310	77307	85107	143500	106830	84439
MADN0289	5	C5H9NO3	N-Acetyl-beta-alanine	Amino acids and their derivatives	Amino acid derivatives	3025-95-4	18790	12450	17229	15385	19962	13856	15616	10864	4244.6	13913	16943	9660	21157	16254	17483	15121	12065	5720.8
MADN0297	4	C5H4N4O2	Oxypurinol	Nucleotide and their derivatives	Nucleotide and their metabolomics	2465-59-0	124730	194950	213430	138550	186110	190030	259280	231860	222330	220960	213640	225710	624170	185610	465040	255430	176830	172910
MADN0361	2	C2H6O4S	Isethionic acid	Organic acid and their derivatives	Sulfonic acids	1562-00-1	5180400	4670000	10067000	4464500	7379200	7021000	6679300	16197000	7316600	9413500	8764400	5712900	8045900	8710900	9101800	9044300	8841300	6722400
MADN0383	3	C2H5O5P	Phosphonoacetic acid	Organic acid and their derivatives	Phosphoric acids	4408-78-0	808720	1195800	1546100	2079600	1276500	1703200	671780	699020	501940	1758200	1411600	2096600	937840	716160	810000	1331600	956660	1208500
MADN0397	3	C12H23O14P	Sucrose 6'-monophosphate	Carbohydrates and their derivatives	Phosphate sugars	36064-19-4	272830	311620	878210	274850	317740	454440	269430	51467	189380	379800	334850	646800	59280	61703	128690	547010	131480	530810
MADN0403	6	C10H15N3O5	2'-O-methylcytidine	Nucleotide and their derivatives	Nucleotide and their metabolomics	70475-20-6	4395.1	16155	18540	21969	24894	13862	73500	17808	10493	53510	15338	53555	9830.2	16119	3193.2	5616.8	12906	13792
MADN0438	2	C14H16N2O3	cyclo(pro-tyr)	Amino acids and their derivatives	Small Peptide	-	15043	13246	20915	19724	27532	15828	10456	32091	37758	32441	22276	42247	12189	17040	16157	21493	13976	25358
MADN0439	4	C8H14N2O5	Ala-Glu	Amino acids and their derivatives	Small Peptide	13187-90-1	200140	233470	327090	169690	256760	254180	260960	277810	324950	292260	246060	306390	386580	310040	382670	302440	279280	312060
MADN0445	1	C11H23N3O3	Val-Lys	Amino acids and their derivatives	Small Peptide	22677-62-9	110660	102030	82780	69585	84273	85744	54571	97902	96621	51121	81290	76006	84839	99565	133630	76504	115460	72610
MADN0447	4	C10H20N2O3S	Val-Met	Amino acids and their derivatives	Small Peptide	14486-09-0	70492	60875	31379	50831	37182	28383	32748	69704	53603	38559	52714	37889	54007	47883	96345	53570	75465	63820
MADN0452	1	C8H16N2O3	Ile-Gly	Amino acids and their derivatives	Small Peptide	868-28-0	82314	105610	37920	66293	65400	59832	42982	78788	64911	60719	70312	65279	84433	65911	103880	79358	83306	67939
MADN0454	4	C9H18N2O3	Ala-Ile	Amino acids and their derivatives	Small Peptide	29727-65-9	52364	66338	36149	35460	43143	50296	34119	56812	44148	44961	47616	44207	58303	46392	78252	47184	57349	52320
MADN0456	4	C15H22N2O3	Ile-Phe	Amino acids and their derivatives	Small Peptide	22951-98-0	114760	123770	87066	122850	130090	124520	85435	198110	114190	109560	160750	159720	149830	138250	240610	177920	255880	160310
MADN0457	4	C11H22N2O3	Ile-Val	Amino acids and their derivatives	Small Peptide	41017-96-3	53826	34903	32680	38803	39005	29633	31240	47471	35369	22264	32458	50332	53541	37784	62022	55196	48931	38581
MADN0461	1	C9H18N2O3	Ile-Ala	Amino acids and their derivatives	Small Peptide	24787-73-3	141860	129340	55460	92059	79206	77969	54141	123860	71258	58903	97476	73870	129860	116320	157180	100320	110350	101010
MADN0463	4	C9H16N2O5	Val-Asp	Amino acids and their derivatives	Small Peptide	20556-16-5	1008500	825800	720350	662820	813220	855980	712690	1155200	750680	763710	880720	849010	965140	844490	1395100	1139300	1009600	929080
MADN0494	3	C39H77N2O6P	SM(d34:2)	Sphingolipids	SM	-	13775	30334	12021	38554	38173	32181	15646	13776	27654	9177.1	33997	8698.6	13774	21086	14738	12881	12826	10089
MADN0495	5	C39H79N2O6P	SM(d34:1)	Sphingolipids	SM	-	18354	60435	6435.8	32594	45072	26205	5065	21140	21165	916.42	20211	14201	16524	13746	22084	11021	15567	12368
MADN0501	3	C11H13NO3S	DL-phenylmercapto uric acid	Benzene and substituted derivatives	Benzene and substituted derivatives	20640-68-0	23316	16481	21362	14579	17463	26105	18344	11638	8265.3	20346	8760.8	28881	11641	9722	14062	13596	11139	27109
MADN0513	2	C7H7SO3H	4-toluenesulfonic acid	Organic acid and their derivatives	Organicacid and their derivatives	104-15-4	41287	122360	55364	44349	57275	44337	112380	165920	70295	62398	67689	76198	41203	28080	61332	93723	56735	87835
MADN0527	3	C6H14O6	L-Iditol	Carbohydrates and their derivatives	Carboxylic acids and derivatives	488-45-9	117640	1634600	133440	191450	135050	208790	239690	272250	217560	183880	223300	207190	204860	225910	152790	241180	127580	163200
MADN0552	3	C6H13O9P	Inositol 1-phosphate	Alcohol and amines	Alcohols	573-35-3	49704000	27532000	54561000	63796000	52754000	55390000	15790000	12132000	14027000	51122000	56803000	77586000	27273000	29540000	34796000	46932000	27556000	32175000
MADN0565	5	C4H10NO6P	O-Phospho-L-threonine	Amino acids and their derivatives	Amino acid derivatives	1114-81-4	529740	435730	734700	484680	503430	605430	581120	470460	380550	458370	319800	373330	433540	519310	470910	515750	445860	486210
MADN0568	6	C15H22N2O18P2	Uridine 5'-diphosphoglucuronic acid	Nucleotide and their derivatives	Nucleotide and their metabolomics	2616-64-0	37730	30205	23058	49333	29826	31691	25068	13217	37595	51461	69524	87661	9476.3	13792	12888	28408	20959	17793
MADN0575	5	C5H12O7P2	Isopentenyl pyrophosphate	Aldehyde,Ketones,Esters	Esters	358-71-4	13268	11758	34236	22503	27950	17815	21170	12734	10587	3735	8133.4	2813.1	11282	12811	10599	20575	38131	8435.6
MADN0577	3	C6H13O9P	D-inositol 4-phosphate	Alcohol and amines	Alcohols	142760-33-6	115970000	126260000	211280000	184540000	172280000	150910000	90986000	83832000	69740000	161680000	165020000	200640000	84345000	78073000	93484000	164700000	118920000	139400000
MADN0589	4	C11H19NO10	N-ethylene glycol neuraminic acid	Amino acids and their derivatives	Amino acid derivatives	1113-83-3	15555	18648	6960.5	11452	16778	11482	17412	24692	20526	14847	13774	7880.9	18446	13884	16272	26502	22273	10792
MADN0592	6	C3H7NO4S	Cysteine sulfinic acid	Amino acids and their derivatives	Amino acid derivatives	1115-65-7	29313	47483	36236	31540	38438	34364	28064	45163	55510	36860	37541	34456	42647	24222	48951	27696	13670	31186
MADN0595	1	C14H20N2O4	Tyr-Val	Amino acids and their derivatives	Small Peptide	17355-09-8	17567	30428	24017	24807	31818	20020	21721	22390	30427	14330	19171	20790	27150	27202	29546	24769	25629	20804
MADN0608	1	C4H8O3	2-Hydroxybutyric acid	Organic acid and their derivatives	Organicacid and their derivatives	600-15-7	90482	104430	84116	91406	100360	70922	57187	97146	99407	63707	97310	78666	129160	102020	81799	129360	82393	92136
MADN0614	3	C6H8N2O2S	2-Aminobenzenesulfonamide	Benzene and substituted derivatives	Benzene and substituted derivatives	3306-62-5	40130	58741	112380	60816	91203	98548	49267	65426	80704	34952	70908	62710	34959	62782	38050	62293	41179	55959
MADN0624	6	C9H14N3O8P	Cytidine-5-Monophosphate	Nucleotide and their derivatives	Nucleotide and their metabolomics	63-37-6	87399	67465	74512	70899	83649	79868	71174	71490	64062	100770	75300	95632	69541	49883	40351	74364	84114	78057
MADN0631	1	C10H18N4O5	Gln-Gln	Amino acids and their derivatives	Small Peptide	54419-93-1	474460	497850	228450	304780	362280	340430	217800	410040	279300	288530	401740	377750	350710	456870	626630	325430	537790	404070
MADN0636	4	C10H17N3O6	γ-Glu-Gln	Amino acids and their derivatives	Small Peptide	10148-81-9	228930	312530	279200	234100	280240	210240	444980	426080	391160	367240	415730	330280	592790	421490	386450	748780	438780	332460
MADN0641	4	C10H19N3O4	Val-Gln	Amino acids and their derivatives	Small Peptide	42854-54-6	444370	562500	285560	456090	476610	447240	319410	577240	815670	404620	394410	466600	498960	632040	670170	581760	511550	594720
MADN0642	4	C9H17N3O4	Val-Asn	Amino acids and their derivatives	Small Peptide	66170-00-1	48158	61771	28954	28326	26316	33490	27054	53617	36825	21219	45061	36718	70487	69163	72152	37440	54755	36054
MADN0645	4	C7H13N3O4	Asn-Ala	Amino acids and their derivatives	Small Peptide	20917-57-1	12151	20435	5718.3	11471	7643.2	13392	15282	25486	14682	16556	13372	11471	26128	14001	36871	14714	12116	13345
MADN0652	4	C11H20N2O4	Hyp-Ile	Amino acids and their derivatives	Small Peptide	-	1004300	984450	422540	726690	627030	645440	448670	1401600	873710	611870	740030	673990	1307900	1003300	1633900	894030	942110	878860
MADN0654	6	C10H20N4O4	Asn-Lys	Amino acids and their derivatives	Small Peptide	22677-58-3	51283	48504	29176	53617	40801	47080	41918	33397	86220	39400	66384	50655	15933	30132	22402	48452	14804	18751
MADP0003	4	C6H14N2O2	L-Lysine	Amino acids and their derivatives	Amino acids	56-87-1	8757700	8846300	7238200	7059000	8105200	7487400	7975000	12206000	6989700	8261700	8082900	8735400	8549000	6573200	16363000	8386500	14164000	10040000
MADP0007	2	C6H13N3O3	L-Citrulline	Amino acids and their derivatives	Amino acids	372-75-8	665320	628140	613750	618040	628970	789020	933020	1315100	754770	1108500	1119800	875620	1098800	969910	559160	1505800	654290	740660
MADP0010	4	C5H11NO2S	L-Methionine	Amino acids and their derivatives	Amino acids	63-68-3	552070	461320	335080	411170	446380	359030	389210	818880	608840	514940	841160	631710	694790	515720	1084100	535540	849650	740300
MADP0011	1	C9H11NO2	L-Phenylalanine	Amino acids and their derivatives	Amino acids	63-91-2	69426000	64512000	64912000	77384000	64459000	77890000	61935000	77945000	59339000	63051000	64035000	59681000	88688000	64331000	80503000	67994000	74838000	90536000
MADP0012	2	C5H9NO	L-Proline	Amino acids and their derivatives	Amino acids	147-85-3	3775600	3666400	3110500	3650900	3930000	3626200	5356000	3945700	5673500	4536300	5330700	5981300	6123300	3143800	4267800	5897200	5278700	4663000
MADP0013	2	C3H7NO3	L-Serine	Amino acids and their derivatives	Amino acids	56-45-1	218700	293980	118930	152920	195850	162840	379380	190240	394450	244950	220340	356280	348760	118810	232680	336480	102280	171080
MADP0015	2	C8H14N2O5	Glu-Ala	Amino acids and their derivatives	Small Peptide	5875-41-2	714550	913130	499820	557070	406500	705360	1515800	160920	1606900	1322000	1170500	1296300	682650	979400	480500	697700	155180	538710
MADP0025	2	C5H10N2O3	L-Glutamine	Amino acids and their derivatives	Amino acids	56-85-9	23519000	29383000	19757000	21185000	26666000	23280000	75809000	20447000	63268000	40263000	47700000	53101000	58553000	19179000	16409000	57210000	20036000	17145000
MADP0028	6	C7H14N2O3	L-Theanine	Amino acids and their derivatives	Amino acids	3081-61-6	945280	1025900	897900	882270	1422200	1057800	845780	1242500	1052600	1275500	1057300	1034400	791870	748610	870440	799660	1012700	1039500
MADP0054	1	C10H14N5O6P	2'-Deoxyadenosine-5'-Monophosphate	Nucleotide and their derivatives	Nucleotide and their metabolomics	653-63-4	120580	154910	470640	212750	208440	220310	76542	71614	127720	101320	127360	95346	294210	466070	117240	369250	234280	147250
MADP0056	4	C5H5N5O	2-Hydroxy-6-Aminopurine	Nucleotide and their derivatives	Nucleotide and their metabolomics	3373-53-3	524980	423390	267630	430950	424540	445530	393170	404250	422170	385730	389710	447320	534660	500710	638170	425830	562160	338470
MADP0060	6	C10H14N2O6	5-Methyluridine	Nucleotide and their derivatives	Nucleotide and their metabolomics	1463-10-1	99730	168450	184070	116820	171730	136870	163920	205170	197300	151390	159910	101260	110680	33126	129020	182330	62420	173560
MADP0067	3	C4H5N3O	Cytosine	Nucleotide and their derivatives	Nucleotide and their metabolomics	71-30-7	310410	343860	287110	249170	290950	258780	276850	239480	176290	187360	275330	302040	290260	218440	192850	295770	209910	158550
MADP0069	4	C10H13N5O5	Guanosine	Nucleotide and their derivatives	Nucleotide and their metabolomics	118-00-3	437950	445660	298640	358400	241290	284220	454500	478130	371660	386100	269010	285120	476370	517790	564950	326780	488800	298820
MADP0091	2	C5H11NO2	5-Aminovaleric Acid	Amino acids and their derivatives	Amino acid derivatives	660-88-8	206510	250170	255610	232610	262240	254130	676500	277580	468590	453690	380050	437260	729810	435770	201060	606180	285590	371950
MADP0095	6	C10H12N2O3	Kynurenine	Amino acids and their derivatives	Amino acid derivatives	343-65-7	25516	43188	61217	42949	36812	65744	74078	52803	37018	70784	55582	57006	23454	38439	18340	45448	28741	37434
MADP0096	6	C10H7NO3	Kynurenic Acid	Amino acids and their derivatives	Amino acid derivatives	492-27-3	30166	41827	61209	31391	63499	52352	58760	56265	40247	63654	65155	67729	56427	21748	41862	19441	39435	53023
MADP0104	2	C4H9NO2	γ-Aminobutyric Acid	Amino acids and their derivatives	Amino acid derivatives	-	284450	262870	351490	231060	237640	185040	801360	277810	422510	583720	238510	584220	264260	684740	116190	525330	289300	251030
MADP0110	2	C6H11NO2	L-Pipecolic acid	Heterocyclic compounds	Heterocyclic compounds	1723-00-8	60978	77208	144480	107300	111140	113300	167880	128350	155160	104620	122110	151060	88197	129360	78197	131410	89237	85992
MADP0111	1	C9H13N3O4	Deoxycytidine	Nucleotide and their derivatives	Nucleotide and their metabolomics	951-77-9	18104	147130	103670	56543	58402	172560	22622	119010	27239	63444	123620	48823	86029	48986	171230	254940	73408	66666
MADP0118	2	C6H15N	Hexylamine	Alcohol and amines	Amines	111-26-2	528640	724640	520880	567910	721890	399820	1001900	648450	823220	958350	884810	853700	984100	489400	522620	864030	522980	560420
MADP0132	3	C14H18N2O2	tryptophan betaine	Organic acid and their derivatives	Organic acid and their derivatives	487-58-1	205380	215280	270650	309370	316200	329180	217880	406970	206400	189630	261240	188560	203100	224860	246720	262520	139460	250500
MADP0135	4	C4H9NO3	L-Threonine	Amino acids and their derivatives	Amino acids	72-19-5	193090	137450	101590	76360	116700	80552	156340	155490	231250	121810	199140	188760	170530	153080	161980	309600	173000	118930
MADP0142	6	C10H14N5O7P	Adenosine 5'-Monophosphate(AMP)	Nucleotide and their derivatives	Nucleotide and their metabolomics	61-19-8	3598700	7654600	7971000	5370000	7878400	8051500	6705500	4383800	10194000	5995300	12466000	8245100	2166600	3802400	4369300	8649400	6454800	7341900
MADP0149	3	C14H17N5O8	N6-Succinyl Adenosine	Nucleotide and their derivatives	Nucleotide and their metabolomics	4542-23-8	169510	111200	106890	110080	76367	73916	133740	52773	88161	91727	81014	102860	60138	34560	72822	88539	69903	65171
MADP0162	1	C9H18N2O3	Leu-Ala	Amino acids and their derivatives	Small Peptide	7298-84-2	423120	407610	179920	252560	249410	216490	192280	402510	217270	209620	340090	247380	340670	330860	475110	275040	270160	325510
MADP0188	3	C20H31N4O16P	Cytidine 5'-monophosphate-N-acetylneuraminic acid （CMP-NANA）	Nucleotide and their derivatives	Nucleotide and their metabolomics	3063-71-6	8564.5	8543.2	5705.3	27476	10129	5246.1	5237.1	1212	4872.6	10929	8587.5	12952	5300.4	2826.1	13424	8470	5245.8	3229.1
MADP0190	4	C14H26N4O11P2	Cytidine 5'-Diphosphocholine	Nucleotide and their derivatives	Nucleotide and their metabolomics	987-78-0	2244900	1956900	2322000	2309400	1876700	2420600	1874400	3104600	1722400	1822500	2285900	2459800	3662500	2862200	3673100	2332100	2497900	2028600
MADP0193	3	C11H16N2O8	N-Acetyl-Asp-Glu	Amino acids and their derivatives	Small Peptide	3106-85-2	90521	84982	36612	81204	45460	61940	55231	33949	67369	59682	74400	55237	47720	33865	60239	47813	81133	39895
MADP0194	3	C7H8N2O2	N'-Methyl-2-pyridone-5-carboxamide	Heterocyclic compounds	Pteridines and derivatives	701-44-0	1807400	239460	107730	139290	99368	100280	66173	49924	113520	87150	59218	47335	40393	74613	98419	76534	98620	143150
MADP0195	2	C13H15NO2	Securinine	Amino acids and their derivatives	Amino acids and their derivatives	5610-40-2	1526400	2093100	1621400	1432500	1791300	1436800	2189500	3038100	2781200	2149600	3133100	2599000	1769400	1861700	3478900	1892900	3161300	2503000
MADP0202	4	C10H8N2	Indole-3-acetonitrile	Heterocyclic compounds	Heterocyclic compounds	771-51-7	542560	445360	470180	562030	593160	485290	587850	621080	588080	603720	721590	642990	721400	512380	765180	710030	843050	673530
MADP0207	4	C8H9NO2	4-(Aminomethyl)benzoic acid	Organic acid and their derivatives	Organic acid and their derivatives	56-91-7	126220	246000	126110	155900	194010	136850	140630	175500	180440	173070	142070	146430	230370	131990	239630	202060	196370	157800
MADP0208	2	C7H13NO2	Proline betaine	Organic acid and their derivatives	Organic acid and their derivatives	471-87-4	2537400	2693400	4858400	4836400	3460500	5372300	3630200	7294800	6693900	4291100	8389700	5981100	3987100	4001300	5793900	3872200	6312500	4570600
MADP0226	5	C10H12N4O6	Xanthosine	Nucleotide and their derivatives	Nucleotide and their metabolomics	146-80-5	46324	79282	32867	44700	52981	30430	36013	31914	38278	46373	29285	24852	38753	28090	58979	36200	37082	34512
MADP0229	3	C10H16N4O3	Anserine	Amino acids and their derivatives	Small Peptide	584-85-0	61028000	69127000	56552000	75190000	55558000	71525000	45205000	41031000	87709000	39156000	68637000	66856000	45293000	63645000	42561000	64771000	43370000	46513000
MADP0235	4	C6H13NO2	L-Norleucine	Amino acids and their derivatives	Amino acids	327-57-1	1187500	962770	780940	904810	1013500	938020	880120	1249000	825060	882720	940530	733340	1015800	712090	1751300	962930	2050900	1430000
MADP0244	5	C7H8O2	2-Acetyl-5-methylfuran	Heterocyclic compounds	Heterocyclic compounds	1193-79-9	202180	139390	166900	146100	132630	108420	119090	105610	104230	112960	111000	144290	129960	123470	123770	104330	138890	154410
MADP0268	5	C11H21NO4	Carnitine isoC4:0	Fatty acyls	CAR	25518-49-4	191290000	172010000	140800000	168620000	165100000	154860000	70625000	134020000	161970000	109880000	149780000	128260000	163180000	142930000	133230000	175980000	127560000	136170000
MADP0270	4	C4H4N6O	8-Azaguanine	Nucleotide and their derivatives	Nucleotide and their metabolomics	134-58-7	61817	79907	73369	97205	82885	57167	45206	74068	82775	67145	83153	92512	71542	78132	108500	127180	141620	82763
MADP0279	6	C12H17N4OS+	Thiamine	CoEnzyme and vitamins	CoEnzyme and vitamins	59-43-8	476090	568250	301450	494950	498800	555680	816620	447310	433970	529670	554200	574410	427550	305280	636720	337750	495900	531140
MADP0289	5	C5H15NO4P+	Phosphocholine	Glycerophospholipids	LPC	107-73-3	844610	548740	2200000	1672800	1450700	1987300	1001600	989710	1009100	1180500	1029900	618830	1341200	1068000	944740	1333800	903280	1337600
MADP0313	6	C11H23N3O2	N1,N8-diacetylspermidine	Heterocyclic compounds	Heterocyclic compounds	82414-35-5	134250	102420	81966	142930	98471	109480	102370	128490	97928	84478	126270	105640	32956	110100	78295	101180	74962	116790
MADP0322	4	C14H20N2O4	Val-Tyr	Amino acids and their derivatives	Small Peptide	3061-91-4	81341	82635	42807	59591	67624	54064	42912	85813	53714	49898	76950	67933	90091	87632	133820	90280	90352	111530
MADP0331	2	C5H11NO3S	L-Methionine sulfoxide	Amino acids and their derivatives	Amino acid derivatives	62697-73-8	41659	34950	48446	34316	36589	29247	54854	72973	84329	41983	94616	71390	44187	28099	84854	47541	83185	41617
MADP0332	1	C12H16N2O3	Ala-Phe	Amino acids and their derivatives	Small Peptide	3061-90-3	513400	525940	306020	440080	453120	381760	306670	535500	425570	350480	422660	438790	427350	421640	769330	449290	579990	493130
MADP0343	1	C8H16N2O3	Gly-Ile	Amino acids and their derivatives	Small Peptide	19461-38-2	386250	423210	131680	253290	238940	214040	191750	320730	242580	186680	231280	263940	310640	269200	468040	245550	306330	310240
MADP0345	2	C11H15N5O5	2'-O-methylguanosine	Nucleotide and their derivatives	Nucleotide and their metabolomics	2140-71-8	49263	48158	145700	69058	93425	102870	478790	104800	59469	414350	49865	215550	46515	63020	68775	70973	60071	43506
MADP0373	4	C12H24N2O3	Leu-Ile	Amino acids and their derivatives	Small Peptide	36077-41-5	12027000	10591000	4360800	7829300	6722200	6739800	4870400	13931000	7995800	5945900	7615300	6808500	13176000	9911800	16401000	9186500	11222000	10664000
MADP0374	4	C11H22N2O3S	Ile-Met	Amino acids and their derivatives	Small Peptide	42384-14-5	855310	733750	478100	560670	551640	438130	376250	791540	634100	492480	740660	601970	614050	575080	1078600	739230	976860	759610
MADP0379	4	C10H20N2O4	Thr-Leu	Amino acids and their derivatives	Small Peptide	50299-12-2	247030	256560	121350	202970	157370	148280	145060	363840	203300	204670	179030	182510	305620	201940	402810	216360	187240	208910
MADP0383	4	C12H24N2O3	Leu-Leu	Amino acids and their derivatives	Small Peptide	3303-31-9	11982000	10644000	4512700	7492000	6401100	7140300	4990300	13309000	7687200	6091300	7354600	6539400	13475000	10135000	16755000	8830600	11237000	10240000
MADP0384	4	C11H22N2O3	Val-Leu	Amino acids and their derivatives	Small Peptide	3989-97-7	3634200	3465800	1605000	2735800	2244500	2227200	1734900	4667700	2328100	2393000	2756800	2477600	4126600	2621900	5375200	2816300	3118100	2720800
MADP0388	1	C11H20N2O5	Glu-Ile	Amino acids and their derivatives	Small Peptide	5879-22-1	579640	603430	241810	441130	432220	343840	303720	538470	364550	343830	428020	397530	413220	462450	862880	358500	548560	481030
MADP0389	1	C17H23N3O3	Ile-Trp	Amino acids and their derivatives	Small Peptide	13589-06-5	92733	97373	74656	66508	98986	48177	51800	107880	69967	33821	73971	44444	97141	68932	119670	75835	131540	61823
MADP0390	1	C12H25N5O3	Ile-Arg	Amino acids and their derivatives	Small Peptide	55715-01-0	154420	182250	73305	138630	95778	58730	67622	121840	75986	105500	106960	82355	146200	67597	184370	136400	163890	86563
MADP0392	4	C12H24N2O3	Ile-Leu	Amino acids and their derivatives	Small Peptide	26462-22-6	10987000	10013000	4286600	7539900	6291900	7055200	4487200	13044000	7601900	6073900	7595400	6536600	12974000	9925100	15670000	8329200	10338000	9819700
MADP0393	4	C12H24N2O3	Ile-Ile	Amino acids and their derivatives	Small Peptide	42537-99-5	11375000	10345000	4272100	7414200	6648500	6787200	5033700	13470000	7812500	6115500	7867900	6885800	12691000	9954200	16563000	8718400	11407000	10454000
MADP0395	4	C10H18N2O5	Asp-Ile	Amino acids and their derivatives	Small Peptide	-	179620	177460	112870	143990	113700	104990	132610	162600	126140	141980	134480	129130	173180	136490	224940	180930	135000	150810
MADP0396	4	C11H20N2O5	Ile-Glu	Amino acids and their derivatives	Small Peptide	42516-53-0	613090	557330	247450	404490	391010	327310	299120	537750	439770	340130	426960	403970	464330	428410	848830	446120	633430	535550
MADP0405	4	C8H14N2O6	Glu-Ser	Amino acids and their derivatives	Small Peptide	5875-38-7	752820	636140	653600	754120	746760	740730	617280	1173100	625980	882200	719920	729080	707450	845940	1124900	899070	1083600	1010200
MADP0407	4	C10H20N2O4	Thr-Ile	Amino acids and their derivatives	Small Peptide	-	233090	239670	136830	176470	167860	168170	151130	313760	183850	184290	182170	174330	274320	203300	406100	198460	213840	218110
MADP0411	1	C11H21N3O5	γ-Glu-Lys	Amino acids and their derivatives	Small Peptide	-	99158	93613	69672	59006	70392	83939	67049	96755	58807	69346	89668	66314	115110	98887	128990	70020	86091	79048
MADP0414	4	C6H12N2O4	Gly-Thr	Amino acids and their derivatives	Small Peptide	7093-70-1	74107	68983	14923	24312	19495	27278	46754	53568	52458	37772	46961	24086	42296	52071	93698	46739	45588	46518
MADP0415	4	C11H22N2O3S	Leu-Met	Amino acids and their derivatives	Small Peptide	36077-39-1	746520	667880	407540	526810	631160	429350	345420	732860	591550	501610	749480	639330	711840	551800	1060200	660340	876960	690630
MADP0427	5	C12H25N3O3	Lys-Leu	Amino acids and their derivatives	Small Peptide	7369-79-1	145450	129640	66248	84499	98785	62228	54693	89366	65631	63031	96775	79665	85481	66616	133700	66442	105900	73414
MADP0428	4	C10H18N2O5	Val-Glu	Amino acids and their derivatives	Small Peptide	-	644700	678210	170900	365000	354270	393540	315640	727400	283480	290250	351930	358390	836680	573390	1165900	308990	433400	557020
MADP0430	6	C11H16N4O5	Glu-His	Amino acids and their derivatives	Small Peptide	37460-15-4	316230	371180	577560	332520	573670	708110	417730	846110	387240	660160	496380	471590	303790	316920	436910	431770	480110	278230
MADP0433	3	C39H79N2O6P	SM(d18:1/16:0)	Sphingolipids	SM	6254-89-3	914000	1599800	521600	847640	1310100	1223500	473580	551920	318990	948300	932790	1204300	824660	453390	434220	705870	1029300	292730
MADP0436	3	C46H84NO7P	PC(20:4(8Z,11Z,14Z,17Z)/P-18:0)	Glycerophospholipids	PC	-	37751	97447	15999	52638	68469	40751	23493	16076	48211	25426	59425	53008	57518	31029	23484	17854	44102	20650
MADP0438	3	C44H80NO7P	PC(O-16:0/20:5(5Z,8Z,11Z,14Z,17Z))	Glycerophospholipids	PC-O	132196-28-2	207520	256580	112780	248800	289870	351880	89665	185910	177910	123790	164800	214970	194310	190290	110220	158090	208890	100570
MADP0442	5	C40H80NO8P	PC(16:0/16:0)	Glycerophospholipids	PC	63-89-8	45499	59689	28396	26825	45097	88799	15591	45570	28584	28021	32079	40221	41483	24802	39280	41588	64908	26512
MADP0444	3	C45H90N2O6P+	SM(d16:1/24:1(15Z))	Sphingolipids	SM	-	145520	254720	60101	146820	186970	129860	112910	115510	94970	97419	160600	108500	100170	73160	41881	163680	107850	49389
MADP0445	3	C44H80NO8P	PC(18:1(9Z)/18:3(6Z,9Z,12Z))	Glycerophospholipids	PC	-	766180	1253600	533350	1177700	1187500	1258800	573760	756540	813530	776050	1019300	1082600	858450	791470	517280	787670	870520	516940
MADP0449	3	C42H78NO8P	PC(20:3(8Z,11Z,14Z)/14:0)	Glycerophospholipids	PC	-	1399500	2558800	1521900	2309500	2910000	2883400	1196200	2204900	1839900	1628100	1935400	2255300	1881200	1181200	1361300	1976900	2323700	1457000
MADP0459	6	C41H81N2O6P	SM(d18:1/18:1(9Z))	Sphingolipids	SM	108392-10-5	188950	368290	90081	123070	216860	190310	98831	225630	195840	132840	201090	257430	129380	105250	80258	155000	149560	47689
MADP0468	3	C46H80NO8P	PC(16:0/22:6)	Glycerophospholipids	PC	59403-54-2	353930	526570	225250	619690	561190	452490	388910	284490	468610	326210	448470	574610	400450	264570	247350	304050	298410	207370
MADP0474	3	C46H84NO7P	PC(P-18:0/20:4)	Glycerophospholipids	PC-P	97802-56-7	35000	81976	22655	41067	63062	48724	34801	65416	27309	43722	28768	36453	53248	31878	21005	36107	26079	22579
MADP0475	3	C44H84NO8P	PC(18:1(9Z)/18:1(9Z))	Glycerophospholipids	PC	4235-95-4	147830	216980	63319	128630	192190	183140	86290	103830	98713	116840	195340	190280	132160	100180	98337	111590	160520	59927
MADP0477	3	C44H84NO7P	PC(O-16:0/20:3)	Glycerophospholipids	PC-O	-	52702	126470	41815	72201	64433	72308	36054	44119	52031	38537	68231	79718	62109	29401	52929	67994	59372	50819
MADP0478	3	C44H86NO8P	PC(18:0/18:1)	Glycerophospholipids	PC	56421-10-4	53139	56089	7067.5	13441	35605	36513	25800	10916	15976	24830	47969	27649	16900	10992	3463.2	13507	23682	2531.1
MADP0490	4	C7H17NO2	1-amino-3,3-diethoxypropane	Alcohol and amines	Amines	41365-75-7	73593	71746	138200	79323	90393	113160	121470	78208	103290	94356	97383	105200	120690	80135	164500	104820	135610	90237
MADP0497	3	C6H10N2O2	Ectoine	Heterocyclic compounds	Heterocyclic compounds	96702-03-3	38559	33263	30724	54549	50043	58918	28627	49143	34777	49519	18181	13700	6211.7	33584	27954	34157	22783	23160
MADP0509	4	C7H13N3O4	Gly-Gln	Amino acids and their derivatives	Small Peptide	13115-71-4	915900	958940	514620	1055600	1241600	1028700	848470	1339700	1172700	1062600	888110	642970	930880	1583700	1297200	1515000	1039900	1163900
MADP0523	5	C8H18N2O2	N(6),N(6)-Dimethyl-L-lysine	Amino acids and their derivatives	Amino acids	2259-86-1	4803600	4175400	5505300	4258000	5531000	6288200	3315000	2745500	4041100	2657500	4088000	2735600	3297100	2970200	3170900	4141600	3627000	3331000
MADP0536	4	C7H12N2O5	gamma-D-GLU-GLY	Amino acids and their derivatives	Small Peptide	6729-55-1	140730	127040	108670	105060	91481	97537	122870	130680	113850	123460	149820	112400	115020	117580	153770	180340	154800	93643
MADP0538	4	C14H25NO11	N-acetyl-D-Lactosamine	Carbohydrates and their derivatives	Carboxylic acids and derivatives	32181-59-2	25967	39191	56052	54921	63282	32948	42881	60706	35238	45168	80753	67077	64161	64753	68245	28882	103120	71202
MADP0544	1	C6H11NO2	(+/-)-High Proline	Amino acids and their derivatives	Amino acid derivatives	56879-46-0	2130400	2247700	2788900	2492100	2384700	2556600	1546600	2488800	998320	1902900	1595000	1306200	1533600	2217200	3204900	2253100	3509500	3004600
MADP0549	1	C14H10O5	Alternaria	Benzene and substituted derivatives	Benzene and substituted derivatives	641-38-3	141480	67178	45757	46494	44336	43876	29306	94844	47190	38354	54539	46974	81510	94209	137520	47143	80959	69526
MADP0551	1	C9H9NO2	4-Oxo-4-(3-pyridyl)butyraldehyde	Heterocyclic compounds	Pyridine and pyridine derivatives	76014-80-7	134840	101120	77797	108990	95426	103660	77265	138270	71398	90101	88459	84068	135980	91864	155480	93080	118190	107930
MADP0557	4	C9H21N3O	N1-Acetylspermidine	Alcohol and amines	Amines	34450-16-3	276810	231750	166770	175530	298880	290790	381360	275680	237790	195430	234300	167660	253480	253620	372230	272480	273790	305980
MADP0563	4	C2H7O4P	(2-Hydroxyethyl)phosphonic acid	Organic acid and their derivatives	Organicacid and their derivatives	22987-21-9	136150	128330	55721	108870	80809	67674	98930	127120	108980	79544	102130	84049	130290	111030	193140	107000	129490	99492
MADP0567	1	C10H16N2O4	Proline Hydroxyproline	Amino acids and their derivatives	Small Peptide	18684-24-7	37760000	57944000	54333000	47190000	52106000	51483000	49039000	42902000	45421000	46306000	49420000	48363000	58232000	42590000	74073000	53777000	73826000	42741000
MADP0572	5	C11H21N3O3	Lys-Pro	Amino acids and their derivatives	Small Peptide	52766-27-5	286800	275880	159890	263840	244020	285670	199360	169130	185830	196770	233370	140820	182950	212430	258390	201380	201120	159980
MADP0573	5	C8H16N4O3	Nα-Acetyl-L-Arginine	Amino acids and their derivatives	Amino acid derivatives	155-84-0	73224	81576	123130	92156	93264	97500	90042	75733	50507	57541	61899	66421	72272	64321	76181	71095	81578	54227
MADP0574	4	C11H21N3O4	Ile-Gln	Amino acids and their derivatives	Small Peptide	59652-60-7	200030	138790	70190	92147	125000	127280	71074	166820	147670	75338	145050	137420	148510	143300	236720	164060	156170	163490
MADP0581	3	C11H21N3O3	Pro-Lys	Amino acids and their derivatives	Small Peptide	71227-70-8	170890	163230	216880	185580	201480	157430	76713	102030	71038	195230	201790	276170	141300	76063	111540	215750	152870	128380
MADP0582	4	C15H17N3O5	Trp-Asp	Amino acids and their derivatives	Small Peptide	71835-78-4	80083	113670	63354	109700	41759	85641	79684	101330	73491	115040	82186	77206	106110	89923	118600	118560	94438	81350
MADP0583	4	C3H9NO	Trimethylamine N-Oxide	Alcohol and amines	Amines	1184-78-7	5976400	5898300	11096000	8991600	7866900	10550000	5779800	10890000	10306000	6786600	9569300	8001300	14515000	8156000	11229000	10445000	11632000	9880700
MADP0586	4	C8H15N3O5	Ser-Gln	Amino acids and their derivatives	Small Peptide	94421-66-6	23278	29155	22745	13652	33887	13675	26635	16218	23714	16207	24650	23369	31182	41600	37782	44858	41925	34731
MADP0600	1	C15H23N5O3	Arg-Phe	Amino acids and their derivatives	Small Peptide	-	18309	11092	6537.1	17033	10438	13781	8468	21619	6549.7	9771.2	9747.9	7167.5	11786	18167	37846	18321	17608	17573
MADP0604	2	C17H19N5O3	Trp-His	Amino acids and their derivatives	Small Peptide	-	24648	31117	16301	24666	32577	31896	40559	22351	27261	33309	39657	38655	25062	34504	19167	23311	20343	39545
MADP0611	2	C8H14N2O6	Thr-Asp	Amino acids and their derivatives	Small Peptide	108320-97-4	1513700	2155700	665970	1370400	1850000	2178400	2806400	2886500	1635900	2320600	2608700	1533000	2442500	1719700	2365000	2754500	2011600	2554000
MADP0613	4	C9H16N2O6	Thr-Glu	Amino acids and their derivatives	Small Peptide	54532-73-9	346000	286940	201650	269260	235930	293980	222000	490150	203660	257690	300170	254650	359680	308260	536680	327660	421140	399590
MADP0622	4	C10H20N6O4	Arg-Asn	Amino acids and their derivatives	Small Peptide	-	225800	170480	48347	77177	68526	104940	122430	222610	73289	132220	144900	109360	353590	81146	348140	84583	116050	207070
MADP0624	1	C12H26N6O3	Arg-Lys	Amino acids and their derivatives	Small Peptide	40968-46-5	240560	237010	184080	222390	236700	233060	140090	299460	160970	198240	211240	193240	270630	174370	337810	239150	243930	218690
MADP0634	4	C11H20N2O5	Leu-Glu	Amino acids and their derivatives	Small Peptide	16364-31-1	91442	89121	46341	65611	32521	51696	38429	132890	58459	68906	46971	59159	102060	65597	128990	67737	63605	76294
MEDN0041	5	C8H15NO3	Hexanoyl Glycine	Amino acids and their derivatives	Amino acid derivatives	24003-67-6	30626	33249	23562	27938	25821	13599	4092.9	14170	17040	10310	24065	18257	11821	26887	5059.9	23445	11138	16372
MEDN0061	6	C10H11NO3	N-Phenylacetylglycine	Amino acids and their derivatives	Amino acid derivatives	500-98-1	24982	15430	33244	14180	20525	19449	26352	23624	33282	27283	29779	32912	17152	16974	19877	20344	22651	9089.9
MEDN0099	2	C8H9NO4	4-Pyridoxic Acid	Heterocyclic compounds	Pteridines and derivatives	82-82-6	25449	40344	22837	25275	39926	25694	31628	49475	38591	47792	32141	37864	68333	38287	35693	32461	39208	21915
MEDN0105	2	C26H45NO7S	Taurocholic acid	Bile acids	Bile acids	81-24-3	295560	377510	86368	414170	360670	196520	606690	1347100	1240700	812070	1193000	1154700	76582	214880	296150	345120	273640	248230
MEDN0115	6	C24H40O4	Chenodeoxycholic Acid	Bile acids	Bile acids	474-25-9	90959	81003	227410	113250	157460	136570	79460	77177	207250	90145	187550	224170	70624	35156	80633	68397	132120	55219
MEDN0141	3	C9H12N2O5	2'-Deoxyuridine	Nucleotide and their derivatives	Nucleotide and their metabolomics	951-78-0	23074	26996	33178	15377	32089	27211	21595	21015	16802	22205	22040	22560	18198	15922	21171	21982	18618	25146
MEDN0206	5	C5H8O5	Citramalic Acid	Organic acid and their derivatives	Organic acid and their derivatives	597-44-4	330570	355610	436250	314310	334570	325950	246510	311300	281770	238240	333930	248480	232750	268010	326590	226490	385700	319490
MEDN0284	4	C6H12O3	2-Hydroxy-4-methylvaleric acid	Organic acid and their derivatives	Organic acid and their derivatives	498-36-2	344790	394390	159740	214790	271250	177290	362260	306890	292140	357780	369210	333450	344390	239920	566170	349170	666330	421250
MEDN0290	3	C5H10O3	3-Hydroxy-3-Methyl Butyric Acid	Organic acid and their derivatives	Organic acid and their derivatives	625-08-1	151180	305450	134090	103980	139580	96504	86962	74991	125900	104310	81184	91550	112490	64847	79758	102380	64551	108670
MEDN0301	6	C9H8O4	Caffeic Acid	Organic acid and their derivatives	Organic acid and their derivatives	331-39-5	57396	57889	97870	43148	82499	86632	88300	51023	96993	81149	92996	75429	70953	53436	62448	63912	60363	36928
MEDN0334	6	C8H8O3	Mandelic Acid	Organic acid and their derivatives	Organic acid and their derivatives	90-64-2	14468	17042	35811	18951	24700	19901	22498	16041	14399	28915	14456	24918	8374.9	4812.1	15836	10936	16055	8345.9
MEDN0338	1	C9H10O3	DL-3-Phenyllactic acid(Pla)	Organic acid and their derivatives	Organic acid and their derivatives	828-01-3	8000.3	5132.9	22069	14823	16322	7727	8226.4	14865	4295	10604	13028	7579.9	8023.3	23133	22301	23439	29946	22593
MEDN0362	3	C23H46NO7P	LPE(18:1/0:0)	Glycerophospholipids	LPE	-	6264100	5251800	2731000	5906300	4721000	4733800	4067300	3806400	3914800	4922300	3781000	5184600	4414300	2809900	3091300	5956100	2495400	3466800
MEDN0364	3	C23H48NO7P	LPE(18:0/0:0)	Glycerophospholipids	LPE	-	9453400	12014000	5270700	9776000	8451600	8995300	9131500	7932200	5290500	7018200	7363100	9267200	7177300	6147400	5405600	10303000	6689900	6492200
MEDN0366	5	C21H44NO7P	LPE(16:0/0:0)	Glycerophospholipids	LPE	-	1608500	1714600	1107300	2052000	1516200	1918800	1201600	1282300	718790	1347200	768550	1244200	1121100	1199200	1703400	1563700	1008100	1186300
MEDN0376	6	C18H34O4	(+/-)-threo-9,10-dihydroxy-12(Z)-octadecenoic acidOCTADECENOIC ACID	Fatty acyls	Oxidized lipids	-	9258.8	6825.2	7919.4	894.91	4080	9010.2	5130	11383	6160.5	2806	7163.8	6030.8	4080.1	4353.4	3691.6	3347.6	2560.1	2437.2
MEDN0378	4	C18H30O2	FFA(18:3)	Fatty acyls	FFA	506-26-3	7832.9	8798.8	8926.3	5105.9	6427.8	9516.4	4211.1	11858	14412	4816.8	11137	6101.3	21999	8862.5	13584	15614	4649	13940
MEDN0388	2	C18H34O2	FFA(18:1)	Fatty acyls	FFA	112-80-1	26963	23534	16326	23196	28292	23234	26032	36325	33995	35183	25573	40122	31960	23040	22942	34833	22182	29239
MEDN0391	5	C22H32O2	DHA	Fatty acyls	Oxidized lipids	6217-54-5	489300	471330	128120	392190	322180	296500	99657	192610	249880	169110	170070	208910	345820	329410	181360	304180	101900	228890
MEDN0395	6	C20H34O2	FFA(20:3)	Fatty acyls	FFA	2091-27-2	132680	149540	81962	92775	95330	98560	120880	120640	113070	77416	103640	108700	93239	114490	87271	77175	82176	81246
MEDN0398	5	C20H32O2	AA	Fatty acyls	Oxidized lipids	506-32-1	536390	546020	244040	416420	343390	416620	237900	370780	376770	271290	278170	349980	590250	437870	345770	444400	171220	348560
MEDN0461	6	C7H13BaO10P	D-Sedoheptuiose 7-Phosphate	Carbohydrates and their derivatives	Phosphate sugars	2646-35-7	154150	154470	81211	164990	130600	110960	153300	93050	142310	152550	132250	128530	93827	62772	81525	99230	104150	97802
MEDN0541	4	C8H10O4	DL-3,4-Dihydroxyphenyl glycol	Benzene and substituted derivatives	Benzene and substituted derivatives	28822-73-3	11543	6554.3	8907.8	8073.7	17702	14179	9435.6	17403	4862.9	17040	16914	13766	11592	10710	18828	12534	15250	13825
MEDN0570	6	C4H8O4	L-Erythrulose	Carbohydrates and their derivatives	Sugars	533-50-6	9403.4	10173	12662	6304.3	2355.2	4231.7	10080	9262.6	9894.9	6411.9	5562.2	3872.7	5372.6	5200.8	4726.5	10498	1488.5	1745.3
MEDN0573	6	C16H25N5O15P2	GDP-L-fucose	Nucleotide and their derivatives	Nucleotide and their metabolomics	15839-70-0	19515	22135	9980.5	48416	21420	41113	34512	16940	25066	44345	36681	42893	22877	13106	11253	19490	19255	15430
MEDN0602	1	C10H14N5O7P	Deoxyguanosine 5'-monophosphate(dGMP)	Nucleotide and their derivatives	Nucleotide and their metabolomics	902-04-5	509730	1109700	996400	712120	710720	339290	811990	457710	413600	633380	415320	570690	1567700	1115700	868920	479540	445750	686330
MEDN0611	1	C19H28O3	6β-hydroxytestosterone	Hormones and hormone related compunds	Hormones and hormone related compunds	62-99-7	10284	9120.4	6405.1	6269.3	4486.3	7057	8538.6	7121.6	4665.4	6285.3	6943.6	1807.9	8530.6	9702	8182.8	7800.2	8005.6	6037.9
MEDN0632	4	C20H37NO3	N-Oleoyl Glycine	Alcohol and amines	Amines	2601-90-3	22462	42462	28430	14053	37799	24507	28679	30944	28974	39767	28286	23016	36206	38981	32356	25941	36723	36232
MEDN0656	4	C10H9NO	Indoleacetaldehyde	Heterocyclic compounds	Indole and their derivatives	2591-98-2	1146600	1155400	996550	980450	1091900	1037300	1047800	1325100	1065400	1061000	1100700	1054800	1338900	1257600	1646300	1289400	1453900	1241200
MEDN0658	2	C16H30O4	Hexadecanedioic acid	Fatty acyls	FFA	505-54-4	134210	123160	121860	98035	150180	102920	132810	110490	364260	101930	361180	276130	132150	108880	88557	134950	98276	75755
MEDN0661	2	C9H10O5	2-Hydroxy-2-(4-hydroxy-3-methoxyphenyl)acetic acid	Benzene and substituted derivatives	Phenolic acids	-	11169	9330	28709	24095	10663	14872	16593	39780	27517	17646	11878	15980	24308	15047	21418	28058	21142	19566
MEDN0720	6	C10H11NO3	N-(2-Methylbenzoyl)glycine	Amino acids and their derivatives	Amino acid derivatives	42013-20-7	24982	15430	33244	14180	20525	19449	26352	23624	33282	27283	29779	32912	17152	16974	19877	20344	22651	9089.9
MEDN0739	1	C7H8O2	4-Hydroxybenzyl alcohol	Benzene and substituted derivatives	Benzene and substituted derivatives	623-05-2	24141	27069	48065	20932	31507	32678	19111	44464	22398	29423	26632	18770	28166	53958	54366	44244	46255	48210
MEDN0745	2	C10H12O3	Propylparaben	Benzene and substituted derivatives	Phenolic acids	94-13-3	7488.3	8632.5	2765.9	14069	7492.8	7931	9246	16649	13450	11879	11463	21113	7455.3	13378	9666.1	10176	9667.2	5851.4
MEDN0748	6	C8H8O3	Methylparaben	Benzene and substituted derivatives	Phenolic acids	99-76-3	21972	24929	21416	23136	23328	28081	22152	17627	25653	27485	16024	29142	19212	23369	19603	20208	23958	8610.4
MEDN0784	6	C18H30O3	9-Oxo-10(E),12(Z)-octadecadienoic acid	Fatty acyls	Oxidized lipids	54232-59-6	5520.1	8922.8	7000.1	9746.1	10089	3109.5	15313	13309	5997.8	11432	11521	5682	13009	3758.5	6714.3	6124.4	4910.1	3283.3
MEDN0856	6	C8H8O3	2',4'-Dihydroxyacetophenone	Benzene and substituted derivatives	Benzene and substituted derivatives	89-84-9	21972	24929	21416	23136	23328	28081	22152	17627	25653	27485	16024	29142	19212	23369	19603	20208	23958	8610.4
MEDN0859	4	C8H8O2	Phenylacetic Acid	Benzene and substituted derivatives	Phenolic acids	103-82-2	85427	87509	50018	32904	50748	43748	63592	13237	75621	63358	64543	75023	98145	84596	95814	67869	85491	55450
MEDN1009	3	C8H8O3	3-Hydroxyphenylacetic acid	Organic acid and their derivatives	Organic acid and their derivatives	621-37-4	19455	28176	23292	16314	26108	23362	18929	17346	12161	21643	20951	17018	4070.3	2887.6	12609	11719	14366	15508
MEDN1052	5	C5H8O5	2-Hydroxyglutaric acid	Organic acid and their derivatives	Organic acid and their derivatives	13095-48-2	330570	355610	436250	314310	334570	325950	246510	311300	281770	238240	333930	248480	232750	268010	326590	226490	385700	319490
MEDN1079	5	C22H32O2	FFA(22:6)	Fatty acyls	FFA	25167-62-8	489300	471330	128120	392190	322180	296500	99657	192610	249880	169110	170070	208910	345820	329410	181360	304180	101900	228890
MEDN1092	4	C8H8O3	4-Acetoxyphenol	Benzene and substituted derivatives	Phenolics	3233-32-7	32768	27702	25989	38948	44002	24386	41623	57638	36027	50270	39329	32204	94738	37985	62830	53471	36321	33374
MEDN1126	3	C24H40O5	Gamma-Mercholic Acid	Bile acids	Bile acids	547-75-1	195130	202950	328050	186420	252630	224810	119490	67748	112910	92819	132900	150760	59684	46679	83995	87176	46962	52355
MEDN1139	4	C18H36O3	DL-2-hydroxystearic acid	Fatty acyls	FFA	629-22-1	6057.4	7063.5	6330.5	8096.4	5641	5679.8	8990.1	6158.2	8955.7	7368.7	6414.6	8026.7	7454.2	7635.5	6550.7	7589.7	5697.6	11880
MEDN1154	3	C24H40O5	Cholic acid	Bile acids	Bile acids	81-25-4	261970	306910	390580	225080	439450	307960	173650	87773	141530	154120	158820	184540	94021	68939	115050	116140	72635	62265
MEDN1162	6	C7H8O4S	p-Tolyl Sulfate	Organic acid and their derivatives	Sulfonic acids	3233-58-7	11832000	12359000	16227000	9255800	11316000	9970400	21053000	10363000	11529000	17037000	14001000	14804000	10547000	6785100	9586700	11409000	9000500	6322200
MEDN1206	6	C6H6O5S	3-Sulfocatechol	Benzene and substituted derivatives	Phenolics	35857-70-6	225740	321290	415140	320810	350140	382390	359120	153540	442640	396430	283780	319600	198990	153670	245670	286530	270600	151010
MEDN1213	4	C9H10O3	2-(4-hydroxyphenyl) propionate	Benzene and substituted derivatives	Phenolic acids	938-96-5	9089.4	11428	9074.8	15719	5599.7	9552.9	5074.7	20308	8085.8	16001	8106.4	7021.2	8996	26841	20072	14944	25680	23000
MEDN1221	3	C6H13O9P	D-Mannose 6-phosphate	Carbohydrates and their derivatives	Phosphate sugars	3672-15-9	335790000	276300000	454050000	584930000	414270000	399720000	211340000	234140000	183780000	466480000	383770000	558130000	232410000	222750000	249080000	340060000	325830000	343870000
MEDN1226	5	C5H9NO3	2-amino-4-oxovaleric acid	Organic acid and their derivatives	Organic acid and their derivatives	4439-83-2	354670	557670	575070	523710	684550	549030	452950	371030	380700	418660	522530	287040	520560	393810	428090	575430	479450	342160
MEDN1231	2	C14H18O9	1-O-vanillyl-β-D-glucose	Benzene and substituted derivatives	Benzene and substituted derivatives	-	7025.6	9723.5	2320.2	4418.2	4108.9	7019.1	7318.7	11915	6548.6	7656.7	8610	8548.2	6037.9	6384.9	4052.3	7620.6	3386	7533.7
MEDN1264	5	C27H48NO7P	LPE(0:0/22:4)	Glycerophospholipids	LPE	-	85540	77274	40555	79794	60744	80381	28629	54546	46049	41751	43365	56616	99871	48476	57702	84708	29510	42229
MEDN1265	5	C27H48NO7P	LPE(22:4/0:0)	Glycerophospholipids	LPE	-	85540	77274	40555	79794	60744	80381	28629	54546	46049	41751	43365	56616	99871	48476	57702	84708	29510	42229
MEDN1267	5	C27H46NO7P	LPE(0:0/22:5)	Glycerophospholipids	LPE	-	46794	30437	11967	29344	25996	25596	12094	22413	15898	19633	18336	22403	29848	16958	18655	27227	7286.6	22023
MEDN1268	5	C27H46NO7P	LPE(22:5/0:0)	Glycerophospholipids	LPE	-	46794	30437	11967	29344	25996	25596	12094	22413	15898	19633	18336	22403	29848	16958	18655	27227	7286.6	22023
MEDN1269	5	C27H44NO7P	LPE(0:0/22:6)	Glycerophospholipids	LPE	-	289550	237150	70710	179680	150420	161720	50166	88660	87423	76130	69317	97891	145200	109260	63210	120540	40021	116920
MEDN1270	5	C27H44NO7P	LPE(22:6/0:0)	Glycerophospholipids	LPE	-	289550	237150	70710	179680	150420	161720	50166	88660	87423	76130	69317	97891	145200	109260	63210	120540	40021	116920
MEDN1273	3	C25H46NO7P	LPE(0:0/20:3)	Glycerophospholipids	LPE	-	483770	446400	225390	371870	335140	333170	349840	208920	221150	326480	198370	288560	314070	147670	303830	273550	156160	255170
MEDN1274	3	C25H46NO7P	LPE(20:3/0:0)	Glycerophospholipids	LPE	-	483770	446400	225390	371870	335140	333170	349840	208920	221150	326480	198370	288560	314070	147670	303830	273550	156160	255170
MEDN1276	3	C25H44NO7P	LPE(20:4/0:0)	Glycerophospholipids	LPE	-	2306500	2417000	1182600	1711500	1971700	1966900	1081600	1412300	1282500	1405400	1389200	1616700	1511000	1215100	1203500	1796900	820950	1488900
MEDN1279	3	C23H48NO7P	LPE(0:0/18:0)	Glycerophospholipids	LPE	-	9453400	12014000	5270700	9776000	8451600	8995300	9131500	7932200	5290500	7018200	7363100	9267200	7177300	6147400	5405600	10303000	6689900	6492200
MEDN1282	5	C23H44NO7P	LPE(0:0/18:2)	Glycerophospholipids	LPE	-	886930	704120	495880	678350	499270	751190	421400	404540	649130	454080	451490	595840	831050	530880	366620	753860	249290	512040
MEDN1283	1	C23H42NO7P	LPE(0:0/18:3)	Glycerophospholipids	LPE	-	273840	246250	210260	266090	260020	365120	122990	292460	256020	209330	225530	268100	338480	273830	212320	463210	199990	352170
MEDN1284	1	C23H42NO7P	LPE(18:3/0:0)	Glycerophospholipids	LPE	-	273840	246250	210260	266090	260020	365120	122990	292460	256020	209330	225530	268100	338480	273830	212320	463210	199990	352170
MEDN1285	5	C21H44NO7P	LPE(0:0/16:0)	Glycerophospholipids	LPE	-	1608500	1714600	1107300	2052000	1516200	1918800	1201600	1282300	718790	1347200	768550	1244200	1121100	1199200	1703400	1563700	1008100	1186300
MEDN1302	6	C6H14O12P2	D-Inositol-1,4-diphosphate	Alcohol and amines	Alcohols	74465-19-3	8377500	8612300	66936	9045000	2469000	927210	1813300	45914	6124800	5553700	7735900	13689000	9	9	9	76293	502500	713950
MEDN1320	4	C5H10O3	2-Hydroxy-2-Methyl Butyric acid	Organic acid and their derivatives	Organic acid and their derivatives	3739-30-8	89538	95275	57058	50149	79854	55392	59441	83431	62230	63335	83232	57423	89069	62777	122320	93357	126550	82815
MEDN1327	4	C6H10O2	2-Methyl-4-pentenoic Acid	Organic acid and their derivatives	Organic acid and their derivatives	1575-74-2	120520	161030	264590	156300	189570	187740	140590	137680	205200	185350	192580	249290	220850	207260	259890	327410	329810	275450
MEDN1328	4	C6H12O3	L-Leucic acid	Organic acid and their derivatives	Organic acid and their derivatives	13748-90-8	341130	338510	198460	202050	237800	154620	306280	311220	318950	323790	368570	295220	320260	218090	564190	310700	635780	452550
MEDN1415	3	C18H30O3	13(S)-HOTrE(γ)	Fatty acyls	Oxidized lipids	74784-20-6	11363	9374	7571.9	8356.7	12629	17959	5445.2	7387.2	10126	4301.4	7582.7	16656	6342.7	8119.5	5708.4	8100.4	9273.5	9090.6
MEDN1475	3	C6H15O9P	Sorbitol 6-phosphate	Carbohydrates and their derivatives	Phosphate sugars	20479-58-7	42743	21612	16320	51326	25409	20267	39394	11302	15764	25579	17754	27099	15109	7410.3	13651	22402	35555	18131
MEDN1485	3	C25H44NO7P	Glycerophospho-N-Arachidonoyl Ethanolamine	Glycerophospholipids	LPE	201738-25-2	2133600	1941600	1080500	1539400	1388700	1584500	1060600	1390700	1276900	1291900	1022900	1341500	1354300	1066700	1258500	1638300	767270	1144200
MEDN1499	4	C6H12O3	2-Hydroxyhexanoic acid	Organic acid and their derivatives	Organic acid and their derivatives	6064-63-7	287450	347200	183610	165060	225910	142950	294780	280710	285460	270410	334540	338610	232990	212930	502680	267180	500670	368920
MEDN1533	3	C5H8O4	Dimethylmalonic acid	Organic acid and their derivatives	Organic acid and their derivatives	595-46-0	96201	67265	82797	72124	78244	69985	52767	38375	64300	49873	71217	50240	61578	50101	43624	70104	50077	43294
MEDN1557	6	C6H9O9P	L-Ascorbic acid 2-phosphate	Organic acid and their derivatives	Phosphoric acids	23313-12-4	319750	320540	329280	303000	314650	271700	228950	309420	358000	237920	390070	297740	187020	282760	257200	238790	279420	279930
MEDN1562	5	C12H14O4	Monobutyl phthalate	Aldehyde,Ketones,Esters	Esters	131-70-4	172430	119450	109860	138260	248660	289010	90968	135090	92485	110730	121690	85681	143070	123250	120540	208820	123620	183830
MEDN1566	2	C18H34O4	Octadecanedioic acid	Organic acid and their derivatives	Organic acid and their derivatives	871-70-5	69356	90690	85858	54564	77053	63624	92806	69436	399920	76700	377190	293560	60646	70716	64962	74489	66369	36709
MEDN1597	5	C21H44NO6P	Phosphatidylethanolamine lyso alkenyl 16:0	Glycerophospholipids	LPE	-	61300	53167	44980	42808	61296	81103	39926	53229	48969	47071	41086	42231	47952	66075	52073	60283	28336	41922
MEDN1613	6	C30H39NO5	Cytochalasin-H	Hormones and hormone related compunds	Hormones and hormone related compunds	53760-19-3	462140	756010	713370	433490	128900	711010	804800	310920	627970	568320	712180	442770	671800	234920	410900	324120	157920	335970
MEDN1621	3	C6H8O7	Isocitric acid	Organic acid and their derivatives	Organic acid and their derivatives	320-77-4	740610	771240	791490	741200	897800	818490	924290	767220	447510	662050	580950	594680	595570	394560	914440	485010	794690	681130
MEDN1639	5	C9H16N2O6	Glu-Thr	Amino acids and their derivatives	Small Peptide	6875-80-5	32691	35331	34466	35509	31636	40059	39356	35126	38850	25807	21940	12674	27390	27523	44069	42357	33411	28522
MEDN1653	6	C6H14O12P2	D-Glucose 1,6-bisphosphate	Carbohydrates and their derivatives	Phosphate sugars	10139-18-1	1159000	997810	241410	965300	406650	315670	341900	218510	906560	823740	843110	1571800	282770	234440	248360	188020	374440	290580
MEDN1656	2	C5H10N2O3	Hydroxypiperazic acid	Heterocyclic compounds	Heterocyclic compounds	-	436510	482070	303780	398190	489140	411560	789930	412880	639450	529000	596420	618500	642610	387450	277510	661770	333330	368360
MEDN1684	3	C10H20N2O4	S-Ribosyl-L-homocysteine	Amino acids and their derivatives	Amino acid derivatives	-	15620	14086	20460	22798	16601	17086	32119	10017	12012	17508	5879.9	10781	14892	12173	9528.8	14822	15243	9994.3
MEDN1686	6	C5H9NO4	3-Methylaspartate	Amino acids and their derivatives	Amino acid derivatives	6667-60-3	1938000	1585600	2398300	1357400	1998100	1569700	2488200	885810	2628000	1473000	1851300	1996500	1396400	1093000	995100	1795500	1402000	1245600
MEDN1717	4	C9H10O3	Tropine	Organic acid and their derivatives	Organicacid and their derivatives	529-64-6	11780	8531.9	11672	7930.6	10835	6323.8	4971.9	9437.6	5299.3	10197	12811	7356.8	5310.9	19733	16010	14438	21382	22839
MEDN1761	6	C6H12O6	D-(+)-talose	Carbohydrates and their derivatives	Sugars	2595-98-4	556530	557560	513510	616650	548890	520920	762650	555550	698460	484200	666640	561960	422810	525910	454850	598380	479380	530170
MEDN1762	6	C6H12O6	D-Allose	Carbohydrates and their derivatives	Sugars	2595-97-3	556530	557560	513510	616650	548890	520920	762650	555550	698460	484200	666640	561960	422810	525910	454850	598380	479380	530170
MEDN1856	3	C14H28O3	(R)-3-Hydroxymyristic acid	Organic acid and their derivatives	Organicacid and their derivatives	28715-21-1	45776	34249	7620	31621	46280	20463	15113	14502	28126	22370	11213	22139	15259	16678	13784	14964	18662	25315
MEDN1859	2	C20H26O3	4-Oxoretinoic acid	Benzene and substituted derivatives	Benzene and substituted derivatives	38030-57-8	8974.4	21557	17547	21687	18330	22801	29671	21100	24205	17040	24243	32897	19945	13962	22006	16178	24835	9059.7
MEDN1886	1	C9H10O3	(S)-2-Hydroxy-3-phenylpropanoic acid	Organic acid and their derivatives	Organicacid and their derivatives	20312-36-1	10739	12306	17250	15923	13548	10483	14124	13072	7000.6	12051	10656	5216.7	8191.6	20602	14040	7538.4	29156	23804
MEDN1897	6	C6H12O6	L-Gulose	Carbohydrates and their derivatives	Carboxylic acids and derivatives	6027-89-0	556530	557560	513510	616650	548890	520920	762650	555550	698460	484200	666640	561960	422810	525910	454850	598380	479380	530170
MEDN1899	3	C24H40O4	Deoxycholic acid	Bile acids	Bile acids	302-95-4	153070	128340	186350	167640	208610	132940	105010	80369	179540	115280	170000	207150	57729	74331	118750	90807	131240	127710
MEDP0087	2	C9H19N3O3	L-Alanyl-L-Lysine	Amino acids and their derivatives	Amino acid derivatives	6366-77-4	2412700	2687500	1964400	2200700	1432200	2414800	2837700	3410800	2481900	2737700	3082600	1909100	3309700	2448100	2855300	2320500	2580200	2564600
MEDP0143	3	C10H16N2O3S	Biotin	CoEnzyme and vitamins	CoEnzyme and vitamins	58-85-5	80446	67672	74013	82952	114740	80464	40035	89835	69064	41017	58908	104870	57251	72940	66902	83690	59782	55259
MEDP0175	1	C4H4N2	Pyrimidine	Nucleotide and their derivatives	Nucleotide and their metabolomics	289-95-2	141270	104820	141500	142050	160910	156740	24772	108560	92429	137410	152860	162510	132610	158440	150020	217940	116620	160870
MEDP0186	2	C15H11I4NO4	L-Thyroxine	Hormones and hormone related compunds	Hormones and hormone related compunds	51-48-9	41859	33191	48059	37298	17631	27158	34877	44601	62456	61998	70917	53537	58523	26454	30413	36791	19312	22662
MEDP0401	2	C11H15N5O3S	5'-Deoxy-5'-(Methylthio) Adenosine	Nucleotide and their derivatives	Nucleotide and their metabolomics	2457-80-9	939920	984240	998250	1153500	1005500	971380	1284300	1179900	1193800	1236600	1344900	1347200	764070	922890	1004100	1252700	1151600	933170
MEDP0537	6	C26H54NO7P	LPC(O-16:0/2:0)	Glycerophospholipids	LPC	74389-68-7	10625000	11086000	7691700	11763000	10000000	9345900	9783900	7949100	11531000	9499000	11888000	14365000	11355000	8628600	6900400	11150000	7721700	6619200
MEDP0618	2	C12H23NO4	Carnitine 2-methyl-C4	Fatty acyls	CAR	31023-25-3	14500000	15231000	17423000	13866000	14815000	17671000	11300000	25753000	30961000	16888000	35030000	24866000	21450000	16016000	17218000	22326000	16711000	14522000
MEDP0637	4	C14H18N2O3	Phe-Pro	Amino acids and their derivatives	Amino acid derivatives	7669-65-0	327350	315870	185170	182580	176040	230460	275770	363590	252820	295930	274490	214430	373460	317280	346790	311450	209820	261960
MEDP0638	3	C21H42NO7P	LPE(16:1/0:0)	Glycerophospholipids	LPE	-	5337.1	6142.9	6164.8	8331.9	4526.2	11222	5081.4	3458.1	2684.6	6343	1592	8290.6	4290.9	4539.3	6721.9	4259.1	1348.2	4836.9
MEDP0789	4	C14H18O	2-Pentyl-3-phenyl-2-propenal	Aldehyde,Ketones,Esters	Aldehydes	122-40-7	37552	38845	44375	37589	32159	37563	26939	41756	36889	63878	41159	81506	60285	34995	57237	54782	57584	76507
MEDP0882	5	C12H18N4O4PS+	Thiamine Monophosphate	Heterocyclic compounds	Heterocyclic compounds	273724-21-3	91795	84839	67062	89686	90416	84031	78066	32607	85651	51049	78590	85233	79112	87620	61482	51466	87032	64214
MEDP0886	1	C5H9N3O4	N-Amidino-L-Aspartate	Amino acids and their derivatives	Amino acid derivatives	6133-30-8	107540	97786	75915	123630	100050	76492	68220	50538	100160	56851	90356	69407	90982	51629	144800	126870	116720	138540
MEDP0891	4	C11H13N3O	L-Tryptophanamide	Amino acids and their derivatives	Amino acid derivatives	20696-57-5	40585	42751	18423	35181	17968	18532	26394	40179	24007	33057	35772	21881	32278	36451	57625	40213	40049	35433
MEDP0898	4	C8H9NO3	Pyridoxal	Heterocyclic compounds	Pteridines and derivatives	66-72-8	139370	93987	92516	73609	122010	57118	116760	398740	98906	36284	95462	58373	308200	165050	267440	124480	67596	105260
MEDP1022	4	C13H18N2O4	Thr-Phe	Amino acids and their derivatives	Small Peptide	-	290570	260250	95004	183510	150940	182180	151130	298770	233260	165010	209880	195700	235480	231620	432970	246070	291760	237570
MEDP1032	6	C7H6O2	Salicylaldehyde	Benzene and substituted derivatives	Benzene and substituted derivatives	-	1020100	887600	1941500	995000	1378800	1271900	1646200	1142200	1609100	1384900	1757600	1700400	1066700	656970	885900	999840	1074200	695570
MEDP1067	4	C19H39NO	Palmitoyl N-isopropylamide	Alcohol and amines	Amines	189939-61-5	19420	31858	30680	26357	18515	18234	50094	35206	30242	33315	26272	21181	80547	29558	36760	44290	45462	19063
MEDP1068	6	C24H48NO8P	PC(8:0/8:0)	Glycerophospholipids	PC	19191-91-4	118630	94998	68525	99125	107050	77101	118760	147830	107330	110700	53754	118840	109480	85850	99097	69835	54797	83983
MEDP1084	5	C19H37NO4	Carnitine C12:0	Fatty acyls	CAR	25518-54-1	785320	1377700	1036200	953180	1323300	1204300	197130	480640	736570	317610	911860	726370	798900	1424300	535120	1348700	706370	1137800
MEDP1093	3	C5H4N4O	Allopurinol	Nucleotide and their derivatives	Nucleotide and their metabolomics	315-30-0	46527000	46003000	31050000	27935000	23685000	26829000	43912000	32145000	37463000	18690000	26002000	28420000	28954000	32849000	34103000	19785000	20688000	21100000
MEDP1096	1	C28H56NO8P	PC(12:0/12:0)	Glycerophospholipids	PC	3436-44-0	509510	494920	528640	446500	667270	694780	107810	361180	357740	287340	475880	368190	286100	623170	393390	1319400	467080	971210
MEDP1127	1	C10H9NO	1-Acetylindole	Heterocyclic compounds	Indole and their derivatives	576-15-8	230230	182350	191280	144440	166540	165470	157000	232100	181230	138080	171300	106800	222820	243780	188130	223270	283100	180000
MEDP1132	1	C7H15NO2	3-Carboxypropyltrimethylammonium	Organic acid and their derivatives	Organic acid and their derivatives	6249-56-5	6582200	7808200	7498700	6733000	6878200	6618000	5452900	6109900	6824700	5718700	6693400	6430500	7960300	9192800	6337700	8624400	6835700	7634600
MEDP1146	6	C26H56NO6P	LPC(O-18:0/0:0)	Glycerophospholipids	LPC	74430-89-0	708630	903170	757560	597410	684130	639350	754410	669570	603970	791170	617160	747170	498390	813950	411700	597160	399780	436990
MEDP1162	5	C6H7N5O	1-Methylguanine	Nucleotide and their derivatives	Nucleotide and their metabolomics	938-85-2	499070	480420	616650	496440	623240	400250	414250	391400	471390	281570	407360	428090	417120	370910	321420	522290	424730	408420
MEDP1165	6	C26H56NO6P	PC(O-16:0/O-2:0)	Glycerophospholipids	PC-O	-	708630	903170	757560	597410	684130	639350	754410	669570	603970	791170	617160	747170	498390	813950	411700	597160	399780	436990
MEDP1177	2	C5H11NO2	N-Methyl-α-aminoisobutyric acid	Amino acids and their derivatives	Amino acid derivatives	2566-34-9	5186500	6339100	7066100	6836400	4449100	7532500	14961000	9506900	13947000	10607000	11347000	11787000	6026000	7317300	8697600	4780900	7576500	5438300
MEDP1183	4	C7H16N2O	N-Acetylcadaverine	Alcohol and amines	Polyamines	32343-73-0	531520	416550	466670	313630	330570	425810	563560	306980	331500	467540	331360	329150	597770	616530	486570	417830	685210	419380
MEDP1201	3	C20H36O6	8,8a-deoxy oleane	Others	Others	53428-54-9	115970	101290	156480	89420	186000	130610	59778	60871	68297	61260	58652	124470	26185	36294	41934	66478	38074	12631
MEDP1228	4	C11H19NO6	Heterodendrin	Others	Others	66465-22-3	59239000	61004000	50771000	48276000	57005000	57449000	39339000	62686000	83782000	43468000	79154000	65522000	48634000	88266000	79190000	78151000	77118000	78825000
MEDP1234	6	C9H9NO4	Dopaquinone	Benzene and substituted derivatives	Benzene and substituted derivatives	4430-97-1	35898	28230	14133	33445	34327	32221	30715	36163	38082	38835	30111	38782	16276	14524	22395	29114	22190	9527.3
MEDP1246	4	C10H18N2O5	2,4-diacetamino-2,4,6-triphenoxy-D-mannopyranose	Carbohydrates and their derivatives	Sugar derivatives	-	596100	598870	150430	361210	264150	410650	262850	690420	352990	250890	300250	251940	1170600	617660	1006200	235020	294190	319980
MEDP1274	6	C24H36O2	(4Z,7Z,10Z,13Z,16Z,19Z)-Eicosahexaenoate	Aldehyde,Ketones,Esters	Esters	81926-94-5	4340.1	4959.2	11444	8061.6	6053.5	7701.6	4579	6069.8	10021	10477	11727	21309	3840.6	3635.4	8722.4	2187.2	8573.1	3543.9
MEDP1289	5	C13H25NO4	Carnitine C6:0	Fatty acyls	CAR	6418-78-6	27427000	19694000	15860000	21545000	21670000	15992000	3484400	10316000	13947000	6173000	11425000	9431400	13400000	25159000	9586100	26590000	10981000	14616000
MEDP1295	6	C9H13N3O5	Cytarabine	Nucleotide and their derivatives	Nucleotide and their metabolomics	147-94-4	990970	947880	540090	658350	457070	574530	829930	659850	923920	589980	686520	600740	510310	672460	472800	401270	400940	445310
MEDP1307	4	C10H13NO2	(2S,3S)-3-methylphenylalanine	Amino acids and their derivatives	Amino acid derivatives	25488-25-9	48765	54825	52242	37757	47326	46083	39104	41211	66713	61152	60837	40962	69383	39553	75499	67738	41169	51792
MEDP1318	5	C30H54NO7P	LPC(0:0/22:4)	Glycerophospholipids	LPC	-	225530	282340	136270	218160	266920	242110	119260	131010	256380	110490	203670	198700	219980	154350	170210	261870	163850	215570
MEDP1319	5	C30H54NO7P	LPC(22:4/0:0)	Glycerophospholipids	LPC	-	225530	282340	136270	218160	266920	242110	119260	131010	256380	110490	203670	198700	219980	154350	170210	261870	163850	215570
MEDP1331	3	C28H52NO7P	LPC(0:0/20:3)	Glycerophospholipids	LPC	-	1153600	998250	651700	1003600	773390	942840	659270	728490	826540	747140	726210	845330	857890	389240	677060	753340	498000	671350
MEDP1332	3	C28H52NO7P	LPC(20:3/0:0)	Glycerophospholipids	LPC	-	1153600	998250	651700	1003600	773390	942840	659270	728490	826540	747140	726210	845330	857890	389240	677060	753340	498000	671350
MEDP1333	3	C28H50NO7P	LPC(0:0/20:4)	Glycerophospholipids	LPC	-	6662900	5654800	4216100	5851400	5721000	6226600	2889700	5529600	6690900	3632200	5040900	5253200	5203400	4164300	4138200	5977400	3079900	5098300
MEDP1334	3	C28H50NO7P	LPC(20:4/0:0)	Glycerophospholipids	LPC	-	6662900	5654800	4216100	5851400	5721000	6226600	2889700	5529600	6690900	3632200	5040900	5253200	5203400	4164300	4138200	5977400	3079900	5098300
MEDP1337	6	C26H54NO7P	LPC(18:0/0:0)	Glycerophospholipids	LPC	-	2292000	2393800	1881200	2327800	2622700	2010200	2159800	2241400	3179700	2341100	3646600	2920800	1481700	1725700	1003300	2898300	2111000	1778900
MEDP1356	1	C13H20N2O8	Shinorine	Amino acids and their derivatives	Amino acid derivatives	73112-73-9	83671	161870	105900	161800	100380	146340	152660	51857	103400	107170	96494	54552	151770	141780	171080	115980	86408	108660
MEDP1377	3	C27H51NO5	Carnitine C20:1-OH	Fatty acyls	CAR	-	392610	206420	127590	227040	149130	220940	21238	80216	107550	21315	73772	81460	102680	97572	29221	78591	39359	89600
MEDP1382	3	C27H45NO4	Carnitine ph-C14	Fatty acyls	CAR	-	632070	608580	629700	525970	595590	585670	330670	442630	634540	360970	308090	437800	692110	584610	260980	489220	131490	339760
MEDP1387	1	C26H47NO4	Carnitine C19:2	Fatty acyls	CAR	-	1488300	1501000	1110100	1439600	1363500	1180100	1045600	876920	1390700	1182400	1311500	1163000	1660600	1695800	1379300	1265600	1746500	1025700
MEDP1391	5	C25H45NO4	Carnitine C18:2	Fatty acyls	CAR	-	1332600	1917700	1353400	1493100	1639300	1526300	608440	1430200	1573900	805140	973480	1120300	2428700	2501500	608720	1675600	404940	1250000
MEDP1392	5	C25H43NO4	Carnitine C18:3	Fatty acyls	CAR	-	589280	980230	1049400	813230	924370	1198800	388640	921910	940560	466240	580790	851230	1286900	1394600	527480	897430	348960	614140
MEDP1394	5	C22H41NO6	Carnitine C15:DC	Fatty acyls	CAR	-	12711000	10727000	4678500	7257400	6183600	5987100	3210500	4750400	4548500	2286300	3983900	4120500	9557900	9359700	3072100	4013100	1715600	3417100
MEDP1397	5	C23H45NO4	Carnitine C16:0	Fatty acyls	CAR	-	38138000	46480000	42909000	26834000	38637000	33331000	21509000	34896000	30477000	19464000	27244000	23640000	56845000	48773000	29016000	33229000	17978000	21007000
MEDP1398	1	C23H43NO4	Carnitine C16:1	Fatty acyls	CAR	-	5694000	5496700	7798300	6086800	9112600	6956700	3812100	5727000	6443800	4109500	6351900	6498100	9632700	8257600	5640700	8891100	5475400	5998900
MEDP1401	5	C21H41NO5	Carnitine C14-OH	Fatty acyls	CAR	-	4631200	3452300	2071600	3370700	2748200	2937200	829310	1355800	2218000	1022500	1659100	1675300	2962900	4065400	891180	2370000	811900	1901600
MEDP1403	1	C22H41NO4	Carnitine C15:1	Fatty acyls	CAR	-	43691	91441	55490	52134	136350	110140	31324	70216	70555	67412	68240	52374	171420	84099	105690	103680	56510	49830
MEDP1405	5	C21H41NO4	Carnitine C14:0	Fatty acyls	CAR	-	9629300	9896000	11895000	8238000	11329000	13650000	2995300	6100000	10678000	3312000	7926300	6658200	11220000	14643000	5898700	11126000	6744000	8268600
MEDP1406	5	C21H39NO4	Carnitine C14:1	Fatty acyls	CAR	-	1131400	621690	454710	745010	480270	766680	168190	384670	507490	182080	420430	368590	714980	860520	221630	422340	209740	435850
MEDP1407	1	C21H37NO4	Carnitine C14:2	Fatty acyls	CAR	-	72454	55091	93895	75478	113120	108490	47505	38215	39820	30339	78487	60564	116100	117240	43651	107560	78841	62073
MEDP1408	1	C21H35NO4	Carnitine C14:3	Fatty acyls	CAR	-	34496	18063	18237	16190	23200	25534	3582.4	11209	20650	16556	22022	20482	41403	29020	16002	32594	5698.9	12422
MEDP1412	1	C20H37NO4	Carnitine C13:1	Fatty acyls	CAR	-	50722	32753	47934	35125	70269	34281	15594	47216	30289	19973	13236	39875	69535	60279	53825	65955	11069	49251
MEDP1414	5	C19H35NO4	Carnitine C12:1	Fatty acyls	CAR	-	561910	563360	292930	540300	343950	410180	99246	209220	372840	114640	254900	252290	455900	619920	214450	375540	135500	350880
MEDP1415	5	C16H29NO6	Carnitine C9:DC	Fatty acyls	CAR	-	98989	93902	38904	87771	68761	88036	10148	55863	58680	35324	67192	25725	46159	76974	29117	105860	22009	71885
MEDP1416	1	C18H35NO4	Carnitine C11:0	Fatty acyls	CAR	-	138910	149890	200850	134520	225190	159130	23832	114570	188930	53765	165980	141650	165650	258890	120120	295590	180470	235480
MEDP1419	1	C17H33NO4	Carnitine C10:0	Fatty acyls	CAR	-	2195200	3082400	3919800	2702100	4312300	3980500	654670	1833600	3011200	986690	3045700	2418600	2208200	6314400	2137000	6090800	3332700	4328100
MEDP1422	5	C15H29NO5	Carnitine C8-OH	Fatty acyls	CAR	-	6674500	8458900	4204400	4616200	6179400	5046600	1941300	3845800	5221000	2697800	5168900	4041100	3921300	6791500	2390800	5715900	2233400	4975800
MEDP1423	5	C14H25NO6	Carnitine C7:DC	Fatty acyls	CAR	-	53274	37816	18291	27937	25251	25035	4750.1	7772.6	38938	11760	16108	17695	14199	52191	15736	43738	5140.8	37358
MEDP1424	1	C16H31NO4	Carnitine C9:0	Fatty acyls	CAR	-	232970	335060	295300	193450	279350	245840	146570	184130	211080	138030	206570	171750	236970	467550	243280	405950	207830	286100
MEDP1425	5	C14H27NO5	Carnitine C7-OH	Fatty acyls	CAR	-	797220	831240	508820	569950	680420	600520	292840	424110	744370	344020	642780	526710	514600	598130	360130	745830	390350	577130
MEDP1427	1	C15H29NO4	Carnitine C8:0	Fatty acyls	CAR	-	2166100	2527400	1996200	2148600	2664500	2491400	464570	1766400	1662500	928140	1740000	1207500	1834500	3717200	1567600	3166300	1800300	2647300
MEDP1428	5	C15H27NO4	Carnitine C8:1	Fatty acyls	CAR	-	768770	716060	335840	520760	380160	457300	106670	318230	428530	180660	287160	232780	487320	564170	257750	414380	205260	476440
MEDP1429	5	C12H21NO6	Carnitine C5:DC	Fatty acyls	CAR	-	395040	406250	185380	374270	385290	291920	10328	43474	533850	45606	307020	168320	122210	533060	64207	426300	61575	362350
MEDP1430	1	C14H27NO4	Carnitine C7:0	Fatty acyls	CAR	-	183490	185870	132200	208980	161250	154940	82003	178380	140880	98138	170510	90900	228160	260920	135440	270200	152210	162680
MEDP1440	2	C12H23NO4	Carnitine C5:0	Fatty acyls	CAR	-	14500000	15231000	17423000	13866000	14815000	17671000	11300000	25753000	30961000	16888000	35030000	24866000	21450000	16016000	17218000	22326000	16711000	14522000
MEDP1442	5	C11H21NO4	Carnitine C4:0	Fatty acyls	CAR	-	423190000	362740000	257780000	360450000	307620000	316170000	100990000	234310000	285750000	161490000	268460000	208180000	277170000	246800000	189790000	354850000	191570000	232360000
MEDP1449	2	C25H38O4	MG(0:0/22:6/0:0)	glycerolipids	MG	-	13611	6912.7	10394	8861.6	11963	15093	6708.8	10156	21828	11559	24064	10491	15538	13510	11282	18659	13189	12006
MEDP1450	2	C25H38O4	MG(22:6/0:0/0:0)	glycerolipids	MG	-	13611	6912.7	10394	8861.6	11963	15093	6708.8	10156	21828	11559	24064	10491	15538	13510	11282	18659	13189	12006
MEDP1453	2	C23H36O4	MG(0:0/20:5/0:0)	glycerolipids	MG	-	10672	8118.2	25346	21333	17012	21122	24047	18859	42274	23519	37473	30773	35393	25640	20802	35627	22954	13251
MEDP1454	2	C23H36O4	MG(20:5/0:0/0:0)	glycerolipids	MG	-	10672	8118.2	25346	21333	17012	21122	24047	18859	42274	23519	37473	30773	35393	25640	20802	35627	22954	13251
MEDP1455	4	C23H38O4	MG(20:4/0:0/0:0)	glycerolipids	MG	-	31148	31100	45596	37184	30456	42241	41567	58486	63537	34293	71292	34651	66836	58135	52088	76644	36804	42921
MEDP1507	4	C13H17N3O4	Phe-Asn	Amino acids and their derivatives	Small Peptide	-	36354	42842	24215	45936	61227	50547	31113	66477	44443	50958	45765	57924	63019	30018	60972	70338	93530	44404
MEDP1508	4	C14H20N2O3S	Phe-Met	Amino acids and their derivatives	Small Peptide	15080-84-9	310390	193540	438620	384530	621070	689750	229490	815280	266050	449890	803010	535040	304530	341620	777390	1070700	2854000	914450
MEDP1509	2	C10H18N2O5S	Glu-Met	Amino acids and their derivatives	Small Peptide	4423-22-7	12439	15784	12570	15084	25370	18691	23390	16214	25623	24217	24512	30124	13178	11231	22530	16787	22269	13673
MEDP1511	2	C10H18N2O5S	Met-Glu	Amino acids and their derivatives	Small Peptide	14517-44-3	12439	15784	12570	15084	25370	18691	23390	16214	25623	24217	24512	30124	13178	11231	22530	16787	22269	13673
MEDP1512	4	C14H20N2O3	Phe-Val	Amino acids and their derivatives	Small Peptide	-	346440	265910	194150	199620	253950	167730	192520	314010	380660	278660	266830	338550	232080	245160	365680	313590	465840	252320
MEDP1517	5	C17H31NO4	Carnitine C10:1	Fatty acyls	CAR	-	443030	477670	259350	399580	310670	312430	47966	194530	195020	90443	155510	173360	364610	343650	137770	236350	155210	331680
MEDP1523	5	C22H43NO4	Carnitine C15	Fatty acyls	CAR	-	672300	984940	1003600	753940	911870	933390	478220	614840	683520	361680	807130	689210	1140700	1255100	670660	807420	635010	533720
MEDP1525	5	C21H35NO6	Carnitine C14:2:DC	Fatty acyls	CAR	-	6246600	6079600	8348900	5444100	8005500	8050200	3526200	5613900	5618000	4064900	6403800	4844400	7938200	7333900	5661800	7092100	4980300	4612600
MEDP1526	5	C23H41NO5	Carnitine C16:2-OH	Fatty acyls	CAR	-	204990	199670	156460	146860	121140	144010	79766	97878	114030	94168	97914	99469	163310	192390	53276	92046	46481	75845
MEDP1529	5	C25H47NO5	Carnitine C18:1-OH	Fatty acyls	CAR	-	14595000	9489900	5246300	7105200	5481300	5888900	4993100	5161500	4231400	4372600	3891700	4071300	12844000	10557000	2804000	4353000	1508900	2993800
MEDP1531	5	C25H49NO5	Carnitine C18-OH	Fatty acyls	CAR	-	6761300	4329900	2839700	4451000	3424500	3697600	1029600	2407400	3335300	1030400	2817300	2710500	4308500	5233000	1374800	2961100	874380	2086800
MEDP1644	6	C6H7N	Aniline	Alcohol and amines	Amines	62-53-3	56409	126280	108500	85004	58554	126830	100520	115020	106100	93978	116160	114940	48442	77017	60364	87944	62785	62250
MEDP1656	5	C23H45NO5	Carnitine C16-OH	Fatty acyls	CAR	195207-76-2	14585000	10932000	4375000	7110600	6673100	7130400	3189000	5291100	4475200	2450500	3433700	3929800	10111000	12011000	3145500	4836200	1690600	3596200
MEDP1658	2	C26H54NO6P	LPC(O-18:1/0:0)	Glycerophospholipids	LPC	87907-66-2	816940	633610	773710	794460	648720	728120	756380	1404500	610590	1035200	857710	988890	846480	1251400	611340	1119400	460470	874760
MEDP1659	6	C26H56NO6P	LPC(O-0:0/18:0)	Glycerophospholipids	LPC	-	708630	903170	757560	597410	684130	639350	754410	669570	603970	791170	617160	747170	498390	813950	411700	597160	399780	436990
MEDP1670	4	C13H17N3O4	Gly-Gly-Phe	Amino acids and their derivatives	Small Peptide	6234-26-0	111650	123230	72731	91501	120000	83470	76241	162930	107660	98416	143600	98266	146170	80846	228120	119260	211720	145770
MEDP1671	1	C16H27N3O8	Glu-Glu-Ile	Amino acids and their derivatives	Small Peptide	-	63712	82476	18901	61072	40443	55500	43000	49889	26870	27577	28119	52767	62429	34871	99415	42270	34300	58455
MEDP1678	4	C15H29N3O5	Thr-Val-Leu	Amino acids and their derivatives	Small Peptide	-	41359	35576	33943	35100	44181	23857	9212.6	47882	30688	37644	51949	29862	55397	35198	84464	67020	81001	81131
MEDP1693	3	C20H42NO7P	LPC(12:0/0:0)	Glycerophospholipids	LPC	-	16965	21360	14345	22053	9465.9	24415	27160	11512	5409	9915.9	5772.4	6244.1	12958	8651.2	10512	7331.2	17533	5213.4
MEDP1695	5	C24H50NO6P	LPC(O-16:1/0:0)	Glycerophospholipids	LPC-O	97802-53-4	8835300	7418500	6313700	6822700	6192200	7476400	3362300	5443200	5310700	3839300	4599900	4801600	5878700	8416600	6004000	6785800	4138500	6162200
MEDP1700	6	C26H54NO7P	LPC(0:0/18:0)	Glycerophospholipids	LPC	-	7970700	7514400	5636400	9105200	6570700	7419200	7158000	5995700	8520100	6340100	8045700	9664100	7664900	5960500	4920000	8712800	5545600	4853600
MEDP1818	1	C6H13NO4	Bicine	Organic acid and their derivatives	Organic acid and their derivatives	150-25-4	186550	205270	99330	148550	101060	233100	75367	116380	188550	156250	206410	171060	210410	193700	129800	205970	199460	202490
MEDP1841	2	C15H22O	Zerumbone	Aldehyde,Ketones,Esters	Ketones	471-05-6	58018	67407	66364	50566	55605	47481	63774	73031	57299	91501	65376	68599	43649	57469	51581	52167	78587	73292
MEDP1860	5	C11H20N2O5	Glu-Leu	Amino acids and their derivatives	Small Peptide	2566-39-4	531420	551630	309700	344150	417060	323190	195180	232230	204230	219590	237210	224470	315450	319610	416690	367040	412530	317580
MEDP1870	1	C12H25N3O3	Ile-Lys	Amino acids and their derivatives	Small Peptide	-	377180	331360	171830	177970	208750	160630	131860	328520	184730	124210	188580	197310	281830	178020	399260	243780	263060	250650
MEDP1875	6	C22H44NO7P	LPE(17:1/0:0)	Glycerophospholipids	LPE	-	141210	118030	83123	114870	85312	103030	113360	100200	73171	117450	97206	138600	106830	80047	87004	124770	70660	58482
MEDP1888	4	C9H18N2O4	Ser-Leu	Amino acids and their derivatives	Small Peptide	6665-16-3	1436400	1393500	738630	716400	745770	708530	778180	982150	1020900	988220	982840	944560	1149800	1094300	1765600	920490	1176400	1197600
MEDP1889	4	C12H16N2O4	Ser-Phe	Amino acids and their derivatives	Small Peptide	16875-28-8	3600100	3295100	1165300	2476100	1979900	1988400	1555700	3781500	2422800	2070000	2111400	2395100	3309500	2404800	5100100	2419500	3544800	3001900
MEDP1894	4	C15H22N2O4	Tyr-Leu	Amino acids and their derivatives	Small Peptide	17355-10-1	544830	579370	342370	430300	437300	462620	258600	702210	450440	467190	480950	447610	711200	491790	1057100	545910	690310	672090
MEDP1904	5	C23H44NO7P	LPE(18:2/0:0)	Glycerophospholipids	LPE	652149-09-2	886930	704120	495880	678350	499270	751190	421400	404540	649130	454080	451490	595840	831050	530880	366620	753860	249290	512040
MEDP1914	2	C15H21NO7	N-(1-Deoxy-1-fructosyl)phenylalanine	Amino acids and their derivatives	Amino acid derivatives	87251-83-0	18156	11479	15696	12418	24490	10970	19555	15127	16903	22735	17464	19085	14463	6293	17426	16483	15359	19921
MEDP1935	4	C10H18N2O5	Ile-Asp	Amino acids and their derivatives	Small Peptide	-	653940	657730	193960	352840	279950	327260	300990	474620	286830	355120	407660	448480	1129200	721140	974350	328680	397880	365460
MEDP1942	2	C6H11NO3	N-Methy-4-Hydroxy-Proline	Amino acids and their derivatives	Amino acid derivatives	4252-82-8	536490	557180	1660400	821470	1466200	1282900	1768300	1851100	1704100	1669200	1502100	1756400	1951200	1143200	805450	1365100	1136600	1091300
MEDP1949	3	C8H14N3O7P	5-Aminoimidazole ribonucleotide	Nucleotide and their derivatives	Nucleotide and their metabolomics	25635-88-5	5930500	5547500	10540000	8012400	5295100	8530600	6545100	8516700	4239700	6149900	4071800	4414700	6002700	5893700	4446100	7302100	4891700	5589800
MEDP1954	3	C12H17N5O5	N6-(2-Hydroxyethyl)adenosine	Nucleotide and their derivatives	Nucleotide and their metabolomics	4338-48-1	254970	242860	284760	247850	219520	212780	211170	185700	287560	213620	246710	220640	183720	183680	202770	198320	244770	179330
MEDP1961	4	C15H21N5O8	Ribosyl adenosine	Nucleotide and their derivatives	Nucleotide and their metabolomics	-	17881	24011	24464	18498	18918	13384	19826	26789	33688	14337	20783	29348	30251	36005	31259	23193	39333	20869
MEDP1968	2	C10H22N2O4	L-Lysine-Butanoic Acid	Amino acids and their derivatives	Amino acid derivatives	80407-71-2	8884400	7703500	9313000	7788500	8814900	9565300	15961000	10391000	12592000	11973000	12136000	13027000	8517700	8357200	9008000	8737700	8900700	7635900
MEDP1973	3	C7H14NO2+	D-Proline betaine	Amino acids and their derivatives	Amino acid derivatives	1195-94-4	3868300	3882100	3047300	3685600	2780500	4677200	2861300	3422000	4128500	3253600	3542600	3097800	2678200	3352200	2463300	3691400	2302500	2863800
MEDP1988	4	CH4N2O2	Hydroxyurea	Others	Others	127-07-1	845170	766140	736260	777550	533550	743210	698340	938290	710030	726250	794520	768970	948550	706510	1145300	751060	919040	816980
MEDP2005	5	C7H13NO2	1-Aminocyclohexanoic acid	Organic acid and their derivatives	Organic acid and their derivatives	2756-85-6	326630	471200	556530	391340	474490	445740	310080	397670	321230	342440	432220	262880	366840	413850	457100	372350	414790	400770
MEDP2035	6	C11H11NO3	N-Cinnamylglycine	Amino acids and their derivatives	Amino acid derivatives	16534-24-0	26986	34517	40678	26289	36373	27822	40610	29973	54593	25183	21568	58240	18335	12527	27359	25620	28709	10747
MEDP2099	2	C20H14N2O5	4,5-Diaminofluorescein(DAF-2)	Benzene and substituted derivatives	Benzene and substituted derivatives	205391-01-1	25120	31735	27777	29477	28727	24631	31703	41391	43903	29750	33732	36658	15114	25615	18914	32862	32084	37410
MEDP2131	2	C3H7NO3	L-Isserine	Amino acids and their derivatives	Amino acid derivatives	632-13-3	136820	113170	128280	208630	148990	133660	153780	195120	163510	193520	198280	212430	142940	128720	223380	88750	211920	155940
MEDP2132	2	C5H9NO2	1-amino-1-cyclobutane carboxylic acid	Amino acids and their derivatives	Amino acid derivatives	22264-50-2	19583000	20261000	17059000	17708000	18080000	16754000	32422000	23758000	29496000	26332000	26392000	29677000	31244000	16880000	24642000	25063000	24835000	20831000
MEDP2197	4	C22H43NO	(Z)-13-Eicoseneamide	Alcohol and amines	Amines	112-84-5	155910	108400	112200	106730	117560	82324	357050	132850	97345	112300	74540	80261	134870	100620	321320	123680	126050	317990
MEDP2260	1	C15H24N2O2	(+)-13α-hydroxyrupanine	Aldehyde,Ketones,Esters	Ketones	15358-48-2	66921	48808	45378	36020	27786	74254	23505	40410	53510	37770	32430	57381	38821	59608	38209	73080	42742	47296
MEDP2265	6	C3H8NO5P	2-Amino-3-phosphonopropionic acid	Organic acid and their derivatives	Phosphoric acids	5652-28-8	1730600	1807500	1600800	2169700	1791400	2463600	1231300	1709700	2672600	1362900	2354900	1834000	1262000	2004600	1580900	1532400	1533300	1448300
MEDP2283	5	C19H18N2O3S	ST-638	Organic acid and their derivatives	Organicacid and their derivatives	107761-24-0	8272.7	8247.6	23199	15883	14625	18073	7037	6583.6	4144.5	5608.3	5484.9	8206.1	3498.8	4094.6	7286.3	9455.2	8557.3	13785
MEDP2302	4	C7H13NO3S	N-Acetyl-DL-methionine	Amino acids and their derivatives	Amino acid derivatives	1115-47-5	69298	47521	56727	72868	31351	55793	50071	130680	44149	41520	55778	47608	123720	94151	159280	41379	65654	79326

## Sheet: Sub cluster1
Index	Sub cluster	Formula	Compounds	Class I	Class II	CAS	Mth_6_1	Mth_6_2	Mth_6_3	Mth_6_4	Mth_6_5	Mth_6_6	Mth_18_1	Mth_18_2	Mth_18_3	Mth_18_4	Mth_18_5	Mth_18_6	Mth_30_1	Mth_30_2	Mth_30_3	Mth_30_4	Mth_30_5	Mth_30_6
MADN0180	1	C9H10O3	(R)-2-Hydroxy-3-phenylpropionic acid	Organic acid and their derivatives	Organic acid and their derivatives	7326-19-4	14311	18163	42978	24781	21958	24425	18799	36424	13596	21864	22053	3807.9	19526	61951	54548	37175	49690	46351
MADN0200	1	C8H15N3O4	Ala-Gln	Amino acids and their derivatives	Small Peptide	39537-23-0	270100	274220	215360	300720	231900	254740	137740	235890	186150	214730	159710	208690	234640	267990	265610	239080	232310	290830
MADN0445	1	C11H23N3O3	Val-Lys	Amino acids and their derivatives	Small Peptide	22677-62-9	110660	102030	82780	69585	84273	85744	54571	97902	96621	51121	81290	76006	84839	99565	133630	76504	115460	72610
MADN0452	1	C8H16N2O3	Ile-Gly	Amino acids and their derivatives	Small Peptide	868-28-0	82314	105610	37920	66293	65400	59832	42982	78788	64911	60719	70312	65279	84433	65911	103880	79358	83306	67939
MADN0461	1	C9H18N2O3	Ile-Ala	Amino acids and their derivatives	Small Peptide	24787-73-3	141860	129340	55460	92059	79206	77969	54141	123860	71258	58903	97476	73870	129860	116320	157180	100320	110350	101010
MADN0595	1	C14H20N2O4	Tyr-Val	Amino acids and their derivatives	Small Peptide	17355-09-8	17567	30428	24017	24807	31818	20020	21721	22390	30427	14330	19171	20790	27150	27202	29546	24769	25629	20804
MADN0608	1	C4H8O3	2-Hydroxybutyric acid	Organic acid and their derivatives	Organicacid and their derivatives	600-15-7	90482	104430	84116	91406	100360	70922	57187	97146	99407	63707	97310	78666	129160	102020	81799	129360	82393	92136
MADN0631	1	C10H18N4O5	Gln-Gln	Amino acids and their derivatives	Small Peptide	54419-93-1	474460	497850	228450	304780	362280	340430	217800	410040	279300	288530	401740	377750	350710	456870	626630	325430	537790	404070
MADP0011	1	C9H11NO2	L-Phenylalanine	Amino acids and their derivatives	Amino acids	63-91-2	69426000	64512000	64912000	77384000	64459000	77890000	61935000	77945000	59339000	63051000	64035000	59681000	88688000	64331000	80503000	67994000	74838000	90536000
MADP0054	1	C10H14N5O6P	2'-Deoxyadenosine-5'-Monophosphate	Nucleotide and their derivatives	Nucleotide and their metabolomics	653-63-4	120580	154910	470640	212750	208440	220310	76542	71614	127720	101320	127360	95346	294210	466070	117240	369250	234280	147250
MADP0111	1	C9H13N3O4	Deoxycytidine	Nucleotide and their derivatives	Nucleotide and their metabolomics	951-77-9	18104	147130	103670	56543	58402	172560	22622	119010	27239	63444	123620	48823	86029	48986	171230	254940	73408	66666
MADP0162	1	C9H18N2O3	Leu-Ala	Amino acids and their derivatives	Small Peptide	7298-84-2	423120	407610	179920	252560	249410	216490	192280	402510	217270	209620	340090	247380	340670	330860	475110	275040	270160	325510
MADP0332	1	C12H16N2O3	Ala-Phe	Amino acids and their derivatives	Small Peptide	3061-90-3	513400	525940	306020	440080	453120	381760	306670	535500	425570	350480	422660	438790	427350	421640	769330	449290	579990	493130
MADP0343	1	C8H16N2O3	Gly-Ile	Amino acids and their derivatives	Small Peptide	19461-38-2	386250	423210	131680	253290	238940	214040	191750	320730	242580	186680	231280	263940	310640	269200	468040	245550	306330	310240
MADP0388	1	C11H20N2O5	Glu-Ile	Amino acids and their derivatives	Small Peptide	5879-22-1	579640	603430	241810	441130	432220	343840	303720	538470	364550	343830	428020	397530	413220	462450	862880	358500	548560	481030
MADP0389	1	C17H23N3O3	Ile-Trp	Amino acids and their derivatives	Small Peptide	13589-06-5	92733	97373	74656	66508	98986	48177	51800	107880	69967	33821	73971	44444	97141	68932	119670	75835	131540	61823
MADP0390	1	C12H25N5O3	Ile-Arg	Amino acids and their derivatives	Small Peptide	55715-01-0	154420	182250	73305	138630	95778	58730	67622	121840	75986	105500	106960	82355	146200	67597	184370	136400	163890	86563
MADP0411	1	C11H21N3O5	γ-Glu-Lys	Amino acids and their derivatives	Small Peptide	-	99158	93613	69672	59006	70392	83939	67049	96755	58807	69346	89668	66314	115110	98887	128990	70020	86091	79048
MADP0544	1	C6H11NO2	(+/-)-High Proline	Amino acids and their derivatives	Amino acid derivatives	56879-46-0	2130400	2247700	2788900	2492100	2384700	2556600	1546600	2488800	998320	1902900	1595000	1306200	1533600	2217200	3204900	2253100	3509500	3004600
MADP0549	1	C14H10O5	Alternaria	Benzene and substituted derivatives	Benzene and substituted derivatives	641-38-3	141480	67178	45757	46494	44336	43876	29306	94844	47190	38354	54539	46974	81510	94209	137520	47143	80959	69526
MADP0551	1	C9H9NO2	4-Oxo-4-(3-pyridyl)butyraldehyde	Heterocyclic compounds	Pyridine and pyridine derivatives	76014-80-7	134840	101120	77797	108990	95426	103660	77265	138270	71398	90101	88459	84068	135980	91864	155480	93080	118190	107930
MADP0567	1	C10H16N2O4	Proline Hydroxyproline	Amino acids and their derivatives	Small Peptide	18684-24-7	37760000	57944000	54333000	47190000	52106000	51483000	49039000	42902000	45421000	46306000	49420000	48363000	58232000	42590000	74073000	53777000	73826000	42741000
MADP0600	1	C15H23N5O3	Arg-Phe	Amino acids and their derivatives	Small Peptide	-	18309	11092	6537.1	17033	10438	13781	8468	21619	6549.7	9771.2	9747.9	7167.5	11786	18167	37846	18321	17608	17573
MADP0624	1	C12H26N6O3	Arg-Lys	Amino acids and their derivatives	Small Peptide	40968-46-5	240560	237010	184080	222390	236700	233060	140090	299460	160970	198240	211240	193240	270630	174370	337810	239150	243930	218690
MEDN0338	1	C9H10O3	DL-3-Phenyllactic acid(Pla)	Organic acid and their derivatives	Organic acid and their derivatives	828-01-3	8000.3	5132.9	22069	14823	16322	7727	8226.4	14865	4295	10604	13028	7579.9	8023.3	23133	22301	23439	29946	22593
MEDN0602	1	C10H14N5O7P	Deoxyguanosine 5'-monophosphate(dGMP)	Nucleotide and their derivatives	Nucleotide and their metabolomics	902-04-5	509730	1109700	996400	712120	710720	339290	811990	457710	413600	633380	415320	570690	1567700	1115700	868920	479540	445750	686330
MEDN0611	1	C19H28O3	6β-hydroxytestosterone	Hormones and hormone related compunds	Hormones and hormone related compunds	62-99-7	10284	9120.4	6405.1	6269.3	4486.3	7057	8538.6	7121.6	4665.4	6285.3	6943.6	1807.9	8530.6	9702	8182.8	7800.2	8005.6	6037.9
MEDN0739	1	C7H8O2	4-Hydroxybenzyl alcohol	Benzene and substituted derivatives	Benzene and substituted derivatives	623-05-2	24141	27069	48065	20932	31507	32678	19111	44464	22398	29423	26632	18770	28166	53958	54366	44244	46255	48210
MEDN1283	1	C23H42NO7P	LPE(0:0/18:3)	Glycerophospholipids	LPE	-	273840	246250	210260	266090	260020	365120	122990	292460	256020	209330	225530	268100	338480	273830	212320	463210	199990	352170
MEDN1284	1	C23H42NO7P	LPE(18:3/0:0)	Glycerophospholipids	LPE	-	273840	246250	210260	266090	260020	365120	122990	292460	256020	209330	225530	268100	338480	273830	212320	463210	199990	352170
MEDN1886	1	C9H10O3	(S)-2-Hydroxy-3-phenylpropanoic acid	Organic acid and their derivatives	Organicacid and their derivatives	20312-36-1	10739	12306	17250	15923	13548	10483	14124	13072	7000.6	12051	10656	5216.7	8191.6	20602	14040	7538.4	29156	23804
MEDP0175	1	C4H4N2	Pyrimidine	Nucleotide and their derivatives	Nucleotide and their metabolomics	289-95-2	141270	104820	141500	142050	160910	156740	24772	108560	92429	137410	152860	162510	132610	158440	150020	217940	116620	160870
MEDP0886	1	C5H9N3O4	N-Amidino-L-Aspartate	Amino acids and their derivatives	Amino acid derivatives	6133-30-8	107540	97786	75915	123630	100050	76492	68220	50538	100160	56851	90356	69407	90982	51629	144800	126870	116720	138540
MEDP1096	1	C28H56NO8P	PC(12:0/12:0)	Glycerophospholipids	PC	3436-44-0	509510	494920	528640	446500	667270	694780	107810	361180	357740	287340	475880	368190	286100	623170	393390	1319400	467080	971210
MEDP1127	1	C10H9NO	1-Acetylindole	Heterocyclic compounds	Indole and their derivatives	576-15-8	230230	182350	191280	144440	166540	165470	157000	232100	181230	138080	171300	106800	222820	243780	188130	223270	283100	180000
MEDP1132	1	C7H15NO2	3-Carboxypropyltrimethylammonium	Organic acid and their derivatives	Organic acid and their derivatives	6249-56-5	6582200	7808200	7498700	6733000	6878200	6618000	5452900	6109900	6824700	5718700	6693400	6430500	7960300	9192800	6337700	8624400	6835700	7634600
MEDP1356	1	C13H20N2O8	Shinorine	Amino acids and their derivatives	Amino acid derivatives	73112-73-9	83671	161870	105900	161800	100380	146340	152660	51857	103400	107170	96494	54552	151770	141780	171080	115980	86408	108660
MEDP1387	1	C26H47NO4	Carnitine C19:2	Fatty acyls	CAR	-	1488300	1501000	1110100	1439600	1363500	1180100	1045600	876920	1390700	1182400	1311500	1163000	1660600	1695800	1379300	1265600	1746500	1025700
MEDP1398	1	C23H43NO4	Carnitine C16:1	Fatty acyls	CAR	-	5694000	5496700	7798300	6086800	9112600	6956700	3812100	5727000	6443800	4109500	6351900	6498100	9632700	8257600	5640700	8891100	5475400	5998900
MEDP1403	1	C22H41NO4	Carnitine C15:1	Fatty acyls	CAR	-	43691	91441	55490	52134	136350	110140	31324	70216	70555	67412	68240	52374	171420	84099	105690	103680	56510	49830
MEDP1407	1	C21H37NO4	Carnitine C14:2	Fatty acyls	CAR	-	72454	55091	93895	75478	113120	108490	47505	38215	39820	30339	78487	60564	116100	117240	43651	107560	78841	62073
MEDP1408	1	C21H35NO4	Carnitine C14:3	Fatty acyls	CAR	-	34496	18063	18237	16190	23200	25534	3582.4	11209	20650	16556	22022	20482	41403	29020	16002	32594	5698.9	12422
MEDP1412	1	C20H37NO4	Carnitine C13:1	Fatty acyls	CAR	-	50722	32753	47934	35125	70269	34281	15594	47216	30289	19973	13236	39875	69535	60279	53825	65955	11069	49251
MEDP1416	1	C18H35NO4	Carnitine C11:0	Fatty acyls	CAR	-	138910	149890	200850	134520	225190	159130	23832	114570	188930	53765	165980	141650	165650	258890	120120	295590	180470	235480
MEDP1419	1	C17H33NO4	Carnitine C10:0	Fatty acyls	CAR	-	2195200	3082400	3919800	2702100	4312300	3980500	654670	1833600	3011200	986690	3045700	2418600	2208200	6314400	2137000	6090800	3332700	4328100
MEDP1424	1	C16H31NO4	Carnitine C9:0	Fatty acyls	CAR	-	232970	335060	295300	193450	279350	245840	146570	184130	211080	138030	206570	171750	236970	467550	243280	405950	207830	286100
MEDP1427	1	C15H29NO4	Carnitine C8:0	Fatty acyls	CAR	-	2166100	2527400	1996200	2148600	2664500	2491400	464570	1766400	1662500	928140	1740000	1207500	1834500	3717200	1567600	3166300	1800300	2647300
MEDP1430	1	C14H27NO4	Carnitine C7:0	Fatty acyls	CAR	-	183490	185870	132200	208980	161250	154940	82003	178380	140880	98138	170510	90900	228160	260920	135440	270200	152210	162680
MEDP1671	1	C16H27N3O8	Glu-Glu-Ile	Amino acids and their derivatives	Small Peptide	-	63712	82476	18901	61072	40443	55500	43000	49889	26870	27577	28119	52767	62429	34871	99415	42270	34300	58455
MEDP1818	1	C6H13NO4	Bicine	Organic acid and their derivatives	Organic acid and their derivatives	150-25-4	186550	205270	99330	148550	101060	233100	75367	116380	188550	156250	206410	171060	210410	193700	129800	205970	199460	202490
MEDP1870	1	C12H25N3O3	Ile-Lys	Amino acids and their derivatives	Small Peptide	-	377180	331360	171830	177970	208750	160630	131860	328520	184730	124210	188580	197310	281830	178020	399260	243780	263060	250650
MEDP2260	1	C15H24N2O2	(+)-13α-hydroxyrupanine	Aldehyde,Ketones,Esters	Ketones	15358-48-2	66921	48808	45378	36020	27786	74254	23505	40410	53510	37770	32430	57381	38821	59608	38209	73080	42742	47296

## Sheet: Sub cluster2
Index	Sub cluster	Formula	Compounds	Class I	Class II	CAS	Mth_6_1	Mth_6_2	Mth_6_3	Mth_6_4	Mth_6_5	Mth_6_6	Mth_18_1	Mth_18_2	Mth_18_3	Mth_18_4	Mth_18_5	Mth_18_6	Mth_30_1	Mth_30_2	Mth_30_3	Mth_30_4	Mth_30_5	Mth_30_6
MADN0041	2	C5H6O5	α-Ketoglutaric Acid（α-KG）	Organic acid and their derivatives	Organic acid and their derivatives	328-50-7	1184700	1408700	1340100	1267500	1753400	1228500	3393300	1315500	2987900	2192100	2374200	2654400	2575400	1413100	936790	2953100	1359800	1130800
MADN0043	2	C3H4O3	Pyruvic Acid	Organic acid and their derivatives	Organic acid and their derivatives	127-17-3	1179500	1175300	2061000	1371500	2039700	2293100	1807000	1975800	2757900	1985700	1917900	1991600	840640	682670	1648500	3213300	2542400	2477200
MADN0049	2	C6H12O6	D-Mannose	Carbohydrates and their derivatives	Sugars	3458-28-4	644380	673140	589420	378590	534810	530860	622530	564130	623670	560470	1100200	1184000	1034100	313460	625500	793450	489670	897850
MADN0107	2	C7H10O5	Shikimic Acid	Organic acid and their derivatives	Organic acid and their derivatives	138-59-0	9717.3	11013	10416	5833.2	7790.5	9721.2	15503	7797.6	12294	6505.7	14917	15550	13664	12992	5195.5	7432.2	10345	9708
MADN0153	2	C6H12O6	Inositol	Carbohydrates and their derivatives	Sugar Alcoholss	87-89-8	306130	293970	312220	271970	357490	368700	525430	277230	522910	337670	478730	438110	309920	289300	330310	335640	347500	285710
MADN0159	2	C7H14N2O3	N-Acetylornithine	Amino acids and their derivatives	Amino acid derivatives	-	434860	408220	1029300	614300	762000	942900	1138600	741490	1337000	785060	1223600	1127200	1546900	806270	727090	1519500	816490	675480
MADN0171	2	C7H11NO5	N-Acetyl-L-Glutamic Acid	Amino acids and their derivatives	Amino acid derivatives	1188-37-0	11445	5213.8	10322	17344	7552.3	11609	11845	10674	20239	14332	14315	13322	11213	12198	15002	23628	12395	10432
MADN0186	2	C5H6O6	4-Hydroxy-2-Oxoglutaric Acid	Organic acid and their derivatives	Organic acid and their derivatives	1187-99-1	12141	10946	6685.6	14716	14572	14792	23622	14441	23164	8872.3	17081	21720	10825	14364	11497	15978	10225	13406
MADN0208	2	C6H11NO4	DL-2-Methylglutamic acid	Amino acids and their derivatives	Amino acids	71-90-9	92581	111590	107760	78667	102440	95922	132530	89525	123470	107140	137610	132340	132740	77517	99637	121370	106000	83224
MADN0245	2	C6H11NO4	2-Aminoadipic Acid	Organic acid and their derivatives	Organic acid and their derivatives	542-32-5	84261	110780	74121	78692	113420	106710	133560	75029	141380	109050	133890	122690	100310	77307	85107	143500	106830	84439
MADN0361	2	C2H6O4S	Isethionic acid	Organic acid and their derivatives	Sulfonic acids	1562-00-1	5180400	4670000	10067000	4464500	7379200	7021000	6679300	16197000	7316600	9413500	8764400	5712900	8045900	8710900	9101800	9044300	8841300	6722400
MADN0438	2	C14H16N2O3	cyclo(pro-tyr)	Amino acids and their derivatives	Small Peptide	-	15043	13246	20915	19724	27532	15828	10456	32091	37758	32441	22276	42247	12189	17040	16157	21493	13976	25358
MADN0513	2	C7H7SO3H	4-toluenesulfonic acid	Organic acid and their derivatives	Organicacid and their derivatives	104-15-4	41287	122360	55364	44349	57275	44337	112380	165920	70295	62398	67689	76198	41203	28080	61332	93723	56735	87835
MADP0007	2	C6H13N3O3	L-Citrulline	Amino acids and their derivatives	Amino acids	372-75-8	665320	628140	613750	618040	628970	789020	933020	1315100	754770	1108500	1119800	875620	1098800	969910	559160	1505800	654290	740660
MADP0012	2	C5H9NO	L-Proline	Amino acids and their derivatives	Amino acids	147-85-3	3775600	3666400	3110500	3650900	3930000	3626200	5356000	3945700	5673500	4536300	5330700	5981300	6123300	3143800	4267800	5897200	5278700	4663000
MADP0013	2	C3H7NO3	L-Serine	Amino acids and their derivatives	Amino acids	56-45-1	218700	293980	118930	152920	195850	162840	379380	190240	394450	244950	220340	356280	348760	118810	232680	336480	102280	171080
MADP0015	2	C8H14N2O5	Glu-Ala	Amino acids and their derivatives	Small Peptide	5875-41-2	714550	913130	499820	557070	406500	705360	1515800	160920	1606900	1322000	1170500	1296300	682650	979400	480500	697700	155180	538710
MADP0025	2	C5H10N2O3	L-Glutamine	Amino acids and their derivatives	Amino acids	56-85-9	23519000	29383000	19757000	21185000	26666000	23280000	75809000	20447000	63268000	40263000	47700000	53101000	58553000	19179000	16409000	57210000	20036000	17145000
MADP0091	2	C5H11NO2	5-Aminovaleric Acid	Amino acids and their derivatives	Amino acid derivatives	660-88-8	206510	250170	255610	232610	262240	254130	676500	277580	468590	453690	380050	437260	729810	435770	201060	606180	285590	371950
MADP0104	2	C4H9NO2	γ-Aminobutyric Acid	Amino acids and their derivatives	Amino acid derivatives	-	284450	262870	351490	231060	237640	185040	801360	277810	422510	583720	238510	584220	264260	684740	116190	525330	289300	251030
MADP0110	2	C6H11NO2	L-Pipecolic acid	Heterocyclic compounds	Heterocyclic compounds	1723-00-8	60978	77208	144480	107300	111140	113300	167880	128350	155160	104620	122110	151060	88197	129360	78197	131410	89237	85992
MADP0118	2	C6H15N	Hexylamine	Alcohol and amines	Amines	111-26-2	528640	724640	520880	567910	721890	399820	1001900	648450	823220	958350	884810	853700	984100	489400	522620	864030	522980	560420
MADP0195	2	C13H15NO2	Securinine	Amino acids and their derivatives	Amino acids and their derivatives	5610-40-2	1526400	2093100	1621400	1432500	1791300	1436800	2189500	3038100	2781200	2149600	3133100	2599000	1769400	1861700	3478900	1892900	3161300	2503000
MADP0208	2	C7H13NO2	Proline betaine	Organic acid and their derivatives	Organic acid and their derivatives	471-87-4	2537400	2693400	4858400	4836400	3460500	5372300	3630200	7294800	6693900	4291100	8389700	5981100	3987100	4001300	5793900	3872200	6312500	4570600
MADP0331	2	C5H11NO3S	L-Methionine sulfoxide	Amino acids and their derivatives	Amino acid derivatives	62697-73-8	41659	34950	48446	34316	36589	29247	54854	72973	84329	41983	94616	71390	44187	28099	84854	47541	83185	41617
MADP0345	2	C11H15N5O5	2'-O-methylguanosine	Nucleotide and their derivatives	Nucleotide and their metabolomics	2140-71-8	49263	48158	145700	69058	93425	102870	478790	104800	59469	414350	49865	215550	46515	63020	68775	70973	60071	43506
MADP0604	2	C17H19N5O3	Trp-His	Amino acids and their derivatives	Small Peptide	-	24648	31117	16301	24666	32577	31896	40559	22351	27261	33309	39657	38655	25062	34504	19167	23311	20343	39545
MADP0611	2	C8H14N2O6	Thr-Asp	Amino acids and their derivatives	Small Peptide	108320-97-4	1513700	2155700	665970	1370400	1850000	2178400	2806400	2886500	1635900	2320600	2608700	1533000	2442500	1719700	2365000	2754500	2011600	2554000
MEDN0099	2	C8H9NO4	4-Pyridoxic Acid	Heterocyclic compounds	Pteridines and derivatives	82-82-6	25449	40344	22837	25275	39926	25694	31628	49475	38591	47792	32141	37864	68333	38287	35693	32461	39208	21915
MEDN0105	2	C26H45NO7S	Taurocholic acid	Bile acids	Bile acids	81-24-3	295560	377510	86368	414170	360670	196520	606690	1347100	1240700	812070	1193000	1154700	76582	214880	296150	345120	273640	248230
MEDN0388	2	C18H34O2	FFA(18:1)	Fatty acyls	FFA	112-80-1	26963	23534	16326	23196	28292	23234	26032	36325	33995	35183	25573	40122	31960	23040	22942	34833	22182	29239
MEDN0658	2	C16H30O4	Hexadecanedioic acid	Fatty acyls	FFA	505-54-4	134210	123160	121860	98035	150180	102920	132810	110490	364260	101930	361180	276130	132150	108880	88557	134950	98276	75755
MEDN0661	2	C9H10O5	2-Hydroxy-2-(4-hydroxy-3-methoxyphenyl)acetic acid	Benzene and substituted derivatives	Phenolic acids	-	11169	9330	28709	24095	10663	14872	16593	39780	27517	17646	11878	15980	24308	15047	21418	28058	21142	19566
MEDN0745	2	C10H12O3	Propylparaben	Benzene and substituted derivatives	Phenolic acids	94-13-3	7488.3	8632.5	2765.9	14069	7492.8	7931	9246	16649	13450	11879	11463	21113	7455.3	13378	9666.1	10176	9667.2	5851.4
MEDN1231	2	C14H18O9	1-O-vanillyl-β-D-glucose	Benzene and substituted derivatives	Benzene and substituted derivatives	-	7025.6	9723.5	2320.2	4418.2	4108.9	7019.1	7318.7	11915	6548.6	7656.7	8610	8548.2	6037.9	6384.9	4052.3	7620.6	3386	7533.7
MEDN1566	2	C18H34O4	Octadecanedioic acid	Organic acid and their derivatives	Organic acid and their derivatives	871-70-5	69356	90690	85858	54564	77053	63624	92806	69436	399920	76700	377190	293560	60646	70716	64962	74489	66369	36709
MEDN1656	2	C5H10N2O3	Hydroxypiperazic acid	Heterocyclic compounds	Heterocyclic compounds	-	436510	482070	303780	398190	489140	411560	789930	412880	639450	529000	596420	618500	642610	387450	277510	661770	333330	368360
MEDN1859	2	C20H26O3	4-Oxoretinoic acid	Benzene and substituted derivatives	Benzene and substituted derivatives	38030-57-8	8974.4	21557	17547	21687	18330	22801	29671	21100	24205	17040	24243	32897	19945	13962	22006	16178	24835	9059.7
MEDP0087	2	C9H19N3O3	L-Alanyl-L-Lysine	Amino acids and their derivatives	Amino acid derivatives	6366-77-4	2412700	2687500	1964400	2200700	1432200	2414800	2837700	3410800	2481900	2737700	3082600	1909100	3309700	2448100	2855300	2320500	2580200	2564600
MEDP0186	2	C15H11I4NO4	L-Thyroxine	Hormones and hormone related compunds	Hormones and hormone related compunds	51-48-9	41859	33191	48059	37298	17631	27158	34877	44601	62456	61998	70917	53537	58523	26454	30413	36791	19312	22662
MEDP0401	2	C11H15N5O3S	5'-Deoxy-5'-(Methylthio) Adenosine	Nucleotide and their derivatives	Nucleotide and their metabolomics	2457-80-9	939920	984240	998250	1153500	1005500	971380	1284300	1179900	1193800	1236600	1344900	1347200	764070	922890	1004100	1252700	1151600	933170
MEDP0618	2	C12H23NO4	Carnitine 2-methyl-C4	Fatty acyls	CAR	31023-25-3	14500000	15231000	17423000	13866000	14815000	17671000	11300000	25753000	30961000	16888000	35030000	24866000	21450000	16016000	17218000	22326000	16711000	14522000
MEDP1177	2	C5H11NO2	N-Methyl-α-aminoisobutyric acid	Amino acids and their derivatives	Amino acid derivatives	2566-34-9	5186500	6339100	7066100	6836400	4449100	7532500	14961000	9506900	13947000	10607000	11347000	11787000	6026000	7317300	8697600	4780900	7576500	5438300
MEDP1440	2	C12H23NO4	Carnitine C5:0	Fatty acyls	CAR	-	14500000	15231000	17423000	13866000	14815000	17671000	11300000	25753000	30961000	16888000	35030000	24866000	21450000	16016000	17218000	22326000	16711000	14522000
MEDP1449	2	C25H38O4	MG(0:0/22:6/0:0)	glycerolipids	MG	-	13611	6912.7	10394	8861.6	11963	15093	6708.8	10156	21828	11559	24064	10491	15538	13510	11282	18659	13189	12006
MEDP1450	2	C25H38O4	MG(22:6/0:0/0:0)	glycerolipids	MG	-	13611	6912.7	10394	8861.6	11963	15093	6708.8	10156	21828	11559	24064	10491	15538	13510	11282	18659	13189	12006
MEDP1453	2	C23H36O4	MG(0:0/20:5/0:0)	glycerolipids	MG	-	10672	8118.2	25346	21333	17012	21122	24047	18859	42274	23519	37473	30773	35393	25640	20802	35627	22954	13251
MEDP1454	2	C23H36O4	MG(20:5/0:0/0:0)	glycerolipids	MG	-	10672	8118.2	25346	21333	17012	21122	24047	18859	42274	23519	37473	30773	35393	25640	20802	35627	22954	13251
MEDP1509	2	C10H18N2O5S	Glu-Met	Amino acids and their derivatives	Small Peptide	4423-22-7	12439	15784	12570	15084	25370	18691	23390	16214	25623	24217	24512	30124	13178	11231	22530	16787	22269	13673
MEDP1511	2	C10H18N2O5S	Met-Glu	Amino acids and their derivatives	Small Peptide	14517-44-3	12439	15784	12570	15084	25370	18691	23390	16214	25623	24217	24512	30124	13178	11231	22530	16787	22269	13673
MEDP1658	2	C26H54NO6P	LPC(O-18:1/0:0)	Glycerophospholipids	LPC	87907-66-2	816940	633610	773710	794460	648720	728120	756380	1404500	610590	1035200	857710	988890	846480	1251400	611340	1119400	460470	874760
MEDP1841	2	C15H22O	Zerumbone	Aldehyde,Ketones,Esters	Ketones	471-05-6	58018	67407	66364	50566	55605	47481	63774	73031	57299	91501	65376	68599	43649	57469	51581	52167	78587	73292
MEDP1914	2	C15H21NO7	N-(1-Deoxy-1-fructosyl)phenylalanine	Amino acids and their derivatives	Amino acid derivatives	87251-83-0	18156	11479	15696	12418	24490	10970	19555	15127	16903	22735	17464	19085	14463	6293	17426	16483	15359	19921
MEDP1942	2	C6H11NO3	N-Methy-4-Hydroxy-Proline	Amino acids and their derivatives	Amino acid derivatives	4252-82-8	536490	557180	1660400	821470	1466200	1282900	1768300	1851100	1704100	1669200	1502100	1756400	1951200	1143200	805450	1365100	1136600	1091300
MEDP1968	2	C10H22N2O4	L-Lysine-Butanoic Acid	Amino acids and their derivatives	Amino acid derivatives	80407-71-2	8884400	7703500	9313000	7788500	8814900	9565300	15961000	10391000	12592000	11973000	12136000	13027000	8517700	8357200	9008000	8737700	8900700	7635900
MEDP2099	2	C20H14N2O5	4,5-Diaminofluorescein(DAF-2)	Benzene and substituted derivatives	Benzene and substituted derivatives	205391-01-1	25120	31735	27777	29477	28727	24631	31703	41391	43903	29750	33732	36658	15114	25615	18914	32862	32084	37410
MEDP2131	2	C3H7NO3	L-Isserine	Amino acids and their derivatives	Amino acid derivatives	632-13-3	136820	113170	128280	208630	148990	133660	153780	195120	163510	193520	198280	212430	142940	128720	223380	88750	211920	155940
MEDP2132	2	C5H9NO2	1-amino-1-cyclobutane carboxylic acid	Amino acids and their derivatives	Amino acid derivatives	22264-50-2	19583000	20261000	17059000	17708000	18080000	16754000	32422000	23758000	29496000	26332000	26392000	29677000	31244000	16880000	24642000	25063000	24835000	20831000

## Sheet: Sub cluster3
Index	Sub cluster	Formula	Compounds	Class I	Class II	CAS	Mth_6_1	Mth_6_2	Mth_6_3	Mth_6_4	Mth_6_5	Mth_6_6	Mth_18_1	Mth_18_2	Mth_18_3	Mth_18_4	Mth_18_5	Mth_18_6	Mth_30_1	Mth_30_2	Mth_30_3	Mth_30_4	Mth_30_5	Mth_30_6
MADN0032	3	C27H33N9O15P2	Flavin Adenine Dinucleotide(FAD)	Nucleotide and their derivatives	Nucleotide and their metabolomics	146-14-5	32384	31101	19568	32158	22185	25488	21237	16444	20663	21207	32273	35053	12186	14816	20577	32341	17470	13533
MADN0054	3	C6H13O9P	D-Glucose 6-Phosphate	Carbohydrates and their derivatives	Phosphate sugars	56-73-5	294940000	255030000	417020000	449250000	340070000	331390000	180500000	150050000	142180000	347350000	369560000	441220000	200900000	159240000	196110000	360220000	261190000	261200000
MADN0104	3	C5H5NO2	Pyrrole-2-Carboxylic Acid	Organic acid and their derivatives	Organic acid and their derivatives	634-97-9	36827	36610	23554	18863	18777	22479	36804	19787	23399	18965	10045	13561	11988	23944	20809	5962.1	21281	19283
MADN0161	3	C6H14O6	D-Mannitol	Carbohydrates and their derivatives	Sugar Alcoholss	69-65-8	52647	1628300	60179	119230	58019	140770	145850	169660	124060	117370	157020	123490	79140	111930	79064	131370	60236	103710
MADN0383	3	C2H5O5P	Phosphonoacetic acid	Organic acid and their derivatives	Phosphoric acids	4408-78-0	808720	1195800	1546100	2079600	1276500	1703200	671780	699020	501940	1758200	1411600	2096600	937840	716160	810000	1331600	956660	1208500
MADN0397	3	C12H23O14P	Sucrose 6'-monophosphate	Carbohydrates and their derivatives	Phosphate sugars	36064-19-4	272830	311620	878210	274850	317740	454440	269430	51467	189380	379800	334850	646800	59280	61703	128690	547010	131480	530810
MADN0494	3	C39H77N2O6P	SM(d34:2)	Sphingolipids	SM	-	13775	30334	12021	38554	38173	32181	15646	13776	27654	9177.1	33997	8698.6	13774	21086	14738	12881	12826	10089
MADN0501	3	C11H13NO3S	DL-phenylmercapto uric acid	Benzene and substituted derivatives	Benzene and substituted derivatives	20640-68-0	23316	16481	21362	14579	17463	26105	18344	11638	8265.3	20346	8760.8	28881	11641	9722	14062	13596	11139	27109
MADN0527	3	C6H14O6	L-Iditol	Carbohydrates and their derivatives	Carboxylic acids and derivatives	488-45-9	117640	1634600	133440	191450	135050	208790	239690	272250	217560	183880	223300	207190	204860	225910	152790	241180	127580	163200
MADN0552	3	C6H13O9P	Inositol 1-phosphate	Alcohol and amines	Alcohols	573-35-3	49704000	27532000	54561000	63796000	52754000	55390000	15790000	12132000	14027000	51122000	56803000	77586000	27273000	29540000	34796000	46932000	27556000	32175000
MADN0577	3	C6H13O9P	D-inositol 4-phosphate	Alcohol and amines	Alcohols	142760-33-6	115970000	126260000	211280000	184540000	172280000	150910000	90986000	83832000	69740000	161680000	165020000	200640000	84345000	78073000	93484000	164700000	118920000	139400000
MADN0614	3	C6H8N2O2S	2-Aminobenzenesulfonamide	Benzene and substituted derivatives	Benzene and substituted derivatives	3306-62-5	40130	58741	112380	60816	91203	98548	49267	65426	80704	34952	70908	62710	34959	62782	38050	62293	41179	55959
MADP0067	3	C4H5N3O	Cytosine	Nucleotide and their derivatives	Nucleotide and their metabolomics	71-30-7	310410	343860	287110	249170	290950	258780	276850	239480	176290	187360	275330	302040	290260	218440	192850	295770	209910	158550
MADP0132	3	C14H18N2O2	tryptophan betaine	Organic acid and their derivatives	Organic acid and their derivatives	487-58-1	205380	215280	270650	309370	316200	329180	217880	406970	206400	189630	261240	188560	203100	224860	246720	262520	139460	250500
MADP0149	3	C14H17N5O8	N6-Succinyl Adenosine	Nucleotide and their derivatives	Nucleotide and their metabolomics	4542-23-8	169510	111200	106890	110080	76367	73916	133740	52773	88161	91727	81014	102860	60138	34560	72822	88539	69903	65171
MADP0188	3	C20H31N4O16P	Cytidine 5'-monophosphate-N-acetylneuraminic acid （CMP-NANA）	Nucleotide and their derivatives	Nucleotide and their metabolomics	3063-71-6	8564.5	8543.2	5705.3	27476	10129	5246.1	5237.1	1212	4872.6	10929	8587.5	12952	5300.4	2826.1	13424	8470	5245.8	3229.1
MADP0193	3	C11H16N2O8	N-Acetyl-Asp-Glu	Amino acids and their derivatives	Small Peptide	3106-85-2	90521	84982	36612	81204	45460	61940	55231	33949	67369	59682	74400	55237	47720	33865	60239	47813	81133	39895
MADP0194	3	C7H8N2O2	N'-Methyl-2-pyridone-5-carboxamide	Heterocyclic compounds	Pteridines and derivatives	701-44-0	1807400	239460	107730	139290	99368	100280	66173	49924	113520	87150	59218	47335	40393	74613	98419	76534	98620	143150
MADP0229	3	C10H16N4O3	Anserine	Amino acids and their derivatives	Small Peptide	584-85-0	61028000	69127000	56552000	75190000	55558000	71525000	45205000	41031000	87709000	39156000	68637000	66856000	45293000	63645000	42561000	64771000	43370000	46513000
MADP0433	3	C39H79N2O6P	SM(d18:1/16:0)	Sphingolipids	SM	6254-89-3	914000	1599800	521600	847640	1310100	1223500	473580	551920	318990	948300	932790	1204300	824660	453390	434220	705870	1029300	292730
MADP0436	3	C46H84NO7P	PC(20:4(8Z,11Z,14Z,17Z)/P-18:0)	Glycerophospholipids	PC	-	37751	97447	15999	52638	68469	40751	23493	16076	48211	25426	59425	53008	57518	31029	23484	17854	44102	20650
MADP0438	3	C44H80NO7P	PC(O-16:0/20:5(5Z,8Z,11Z,14Z,17Z))	Glycerophospholipids	PC-O	132196-28-2	207520	256580	112780	248800	289870	351880	89665	185910	177910	123790	164800	214970	194310	190290	110220	158090	208890	100570
MADP0444	3	C45H90N2O6P+	SM(d16:1/24:1(15Z))	Sphingolipids	SM	-	145520	254720	60101	146820	186970	129860	112910	115510	94970	97419	160600	108500	100170	73160	41881	163680	107850	49389
MADP0445	3	C44H80NO8P	PC(18:1(9Z)/18:3(6Z,9Z,12Z))	Glycerophospholipids	PC	-	766180	1253600	533350	1177700	1187500	1258800	573760	756540	813530	776050	1019300	1082600	858450	791470	517280	787670	870520	516940
MADP0449	3	C42H78NO8P	PC(20:3(8Z,11Z,14Z)/14:0)	Glycerophospholipids	PC	-	1399500	2558800	1521900	2309500	2910000	2883400	1196200	2204900	1839900	1628100	1935400	2255300	1881200	1181200	1361300	1976900	2323700	1457000
MADP0468	3	C46H80NO8P	PC(16:0/22:6)	Glycerophospholipids	PC	59403-54-2	353930	526570	225250	619690	561190	452490	388910	284490	468610	326210	448470	574610	400450	264570	247350	304050	298410	207370
MADP0474	3	C46H84NO7P	PC(P-18:0/20:4)	Glycerophospholipids	PC-P	97802-56-7	35000	81976	22655	41067	63062	48724	34801	65416	27309	43722	28768	36453	53248	31878	21005	36107	26079	22579
MADP0475	3	C44H84NO8P	PC(18:1(9Z)/18:1(9Z))	Glycerophospholipids	PC	4235-95-4	147830	216980	63319	128630	192190	183140	86290	103830	98713	116840	195340	190280	132160	100180	98337	111590	160520	59927
MADP0477	3	C44H84NO7P	PC(O-16:0/20:3)	Glycerophospholipids	PC-O	-	52702	126470	41815	72201	64433	72308	36054	44119	52031	38537	68231	79718	62109	29401	52929	67994	59372	50819
MADP0478	3	C44H86NO8P	PC(18:0/18:1)	Glycerophospholipids	PC	56421-10-4	53139	56089	7067.5	13441	35605	36513	25800	10916	15976	24830	47969	27649	16900	10992	3463.2	13507	23682	2531.1
MADP0497	3	C6H10N2O2	Ectoine	Heterocyclic compounds	Heterocyclic compounds	96702-03-3	38559	33263	30724	54549	50043	58918	28627	49143	34777	49519	18181	13700	6211.7	33584	27954	34157	22783	23160
MADP0581	3	C11H21N3O3	Pro-Lys	Amino acids and their derivatives	Small Peptide	71227-70-8	170890	163230	216880	185580	201480	157430	76713	102030	71038	195230	201790	276170	141300	76063	111540	215750	152870	128380
MEDN0141	3	C9H12N2O5	2'-Deoxyuridine	Nucleotide and their derivatives	Nucleotide and their metabolomics	951-78-0	23074	26996	33178	15377	32089	27211	21595	21015	16802	22205	22040	22560	18198	15922	21171	21982	18618	25146
MEDN0290	3	C5H10O3	3-Hydroxy-3-Methyl Butyric Acid	Organic acid and their derivatives	Organic acid and their derivatives	625-08-1	151180	305450	134090	103980	139580	96504	86962	74991	125900	104310	81184	91550	112490	64847	79758	102380	64551	108670
MEDN0362	3	C23H46NO7P	LPE(18:1/0:0)	Glycerophospholipids	LPE	-	6264100	5251800	2731000	5906300	4721000	4733800	4067300	3806400	3914800	4922300	3781000	5184600	4414300	2809900	3091300	5956100	2495400	3466800
MEDN0364	3	C23H48NO7P	LPE(18:0/0:0)	Glycerophospholipids	LPE	-	9453400	12014000	5270700	9776000	8451600	8995300	9131500	7932200	5290500	7018200	7363100	9267200	7177300	6147400	5405600	10303000	6689900	6492200
MEDN1009	3	C8H8O3	3-Hydroxyphenylacetic acid	Organic acid and their derivatives	Organic acid and their derivatives	621-37-4	19455	28176	23292	16314	26108	23362	18929	17346	12161	21643	20951	17018	4070.3	2887.6	12609	11719	14366	15508
MEDN1126	3	C24H40O5	Gamma-Mercholic Acid	Bile acids	Bile acids	547-75-1	195130	202950	328050	186420	252630	224810	119490	67748	112910	92819	132900	150760	59684	46679	83995	87176	46962	52355
MEDN1154	3	C24H40O5	Cholic acid	Bile acids	Bile acids	81-25-4	261970	306910	390580	225080	439450	307960	173650	87773	141530	154120	158820	184540	94021	68939	115050	116140	72635	62265
MEDN1221	3	C6H13O9P	D-Mannose 6-phosphate	Carbohydrates and their derivatives	Phosphate sugars	3672-15-9	335790000	276300000	454050000	584930000	414270000	399720000	211340000	234140000	183780000	466480000	383770000	558130000	232410000	222750000	249080000	340060000	325830000	343870000
MEDN1273	3	C25H46NO7P	LPE(0:0/20:3)	Glycerophospholipids	LPE	-	483770	446400	225390	371870	335140	333170	349840	208920	221150	326480	198370	288560	314070	147670	303830	273550	156160	255170
MEDN1274	3	C25H46NO7P	LPE(20:3/0:0)	Glycerophospholipids	LPE	-	483770	446400	225390	371870	335140	333170	349840	208920	221150	326480	198370	288560	314070	147670	303830	273550	156160	255170
MEDN1276	3	C25H44NO7P	LPE(20:4/0:0)	Glycerophospholipids	LPE	-	2306500	2417000	1182600	1711500	1971700	1966900	1081600	1412300	1282500	1405400	1389200	1616700	1511000	1215100	1203500	1796900	820950	1488900
MEDN1279	3	C23H48NO7P	LPE(0:0/18:0)	Glycerophospholipids	LPE	-	9453400	12014000	5270700	9776000	8451600	8995300	9131500	7932200	5290500	7018200	7363100	9267200	7177300	6147400	5405600	10303000	6689900	6492200
MEDN1415	3	C18H30O3	13(S)-HOTrE(γ)	Fatty acyls	Oxidized lipids	74784-20-6	11363	9374	7571.9	8356.7	12629	17959	5445.2	7387.2	10126	4301.4	7582.7	16656	6342.7	8119.5	5708.4	8100.4	9273.5	9090.6
MEDN1475	3	C6H15O9P	Sorbitol 6-phosphate	Carbohydrates and their derivatives	Phosphate sugars	20479-58-7	42743	21612	16320	51326	25409	20267	39394	11302	15764	25579	17754	27099	15109	7410.3	13651	22402	35555	18131
MEDN1485	3	C25H44NO7P	Glycerophospho-N-Arachidonoyl Ethanolamine	Glycerophospholipids	LPE	201738-25-2	2133600	1941600	1080500	1539400	1388700	1584500	1060600	1390700	1276900	1291900	1022900	1341500	1354300	1066700	1258500	1638300	767270	1144200
MEDN1533	3	C5H8O4	Dimethylmalonic acid	Organic acid and their derivatives	Organic acid and their derivatives	595-46-0	96201	67265	82797	72124	78244	69985	52767	38375	64300	49873	71217	50240	61578	50101	43624	70104	50077	43294
MEDN1621	3	C6H8O7	Isocitric acid	Organic acid and their derivatives	Organic acid and their derivatives	320-77-4	740610	771240	791490	741200	897800	818490	924290	767220	447510	662050	580950	594680	595570	394560	914440	485010	794690	681130
MEDN1684	3	C10H20N2O4	S-Ribosyl-L-homocysteine	Amino acids and their derivatives	Amino acid derivatives	-	15620	14086	20460	22798	16601	17086	32119	10017	12012	17508	5879.9	10781	14892	12173	9528.8	14822	15243	9994.3
MEDN1856	3	C14H28O3	(R)-3-Hydroxymyristic acid	Organic acid and their derivatives	Organicacid and their derivatives	28715-21-1	45776	34249	7620	31621	46280	20463	15113	14502	28126	22370	11213	22139	15259	16678	13784	14964	18662	25315
MEDN1899	3	C24H40O4	Deoxycholic acid	Bile acids	Bile acids	302-95-4	153070	128340	186350	167640	208610	132940	105010	80369	179540	115280	170000	207150	57729	74331	118750	90807	131240	127710
MEDP0143	3	C10H16N2O3S	Biotin	CoEnzyme and vitamins	CoEnzyme and vitamins	58-85-5	80446	67672	74013	82952	114740	80464	40035	89835	69064	41017	58908	104870	57251	72940	66902	83690	59782	55259
MEDP0638	3	C21H42NO7P	LPE(16:1/0:0)	Glycerophospholipids	LPE	-	5337.1	6142.9	6164.8	8331.9	4526.2	11222	5081.4	3458.1	2684.6	6343	1592	8290.6	4290.9	4539.3	6721.9	4259.1	1348.2	4836.9
MEDP1093	3	C5H4N4O	Allopurinol	Nucleotide and their derivatives	Nucleotide and their metabolomics	315-30-0	46527000	46003000	31050000	27935000	23685000	26829000	43912000	32145000	37463000	18690000	26002000	28420000	28954000	32849000	34103000	19785000	20688000	21100000
MEDP1201	3	C20H36O6	8,8a-deoxy oleane	Others	Others	53428-54-9	115970	101290	156480	89420	186000	130610	59778	60871	68297	61260	58652	124470	26185	36294	41934	66478	38074	12631
MEDP1331	3	C28H52NO7P	LPC(0:0/20:3)	Glycerophospholipids	LPC	-	1153600	998250	651700	1003600	773390	942840	659270	728490	826540	747140	726210	845330	857890	389240	677060	753340	498000	671350
MEDP1332	3	C28H52NO7P	LPC(20:3/0:0)	Glycerophospholipids	LPC	-	1153600	998250	651700	1003600	773390	942840	659270	728490	826540	747140	726210	845330	857890	389240	677060	753340	498000	671350
MEDP1333	3	C28H50NO7P	LPC(0:0/20:4)	Glycerophospholipids	LPC	-	6662900	5654800	4216100	5851400	5721000	6226600	2889700	5529600	6690900	3632200	5040900	5253200	5203400	4164300	4138200	5977400	3079900	5098300
MEDP1334	3	C28H50NO7P	LPC(20:4/0:0)	Glycerophospholipids	LPC	-	6662900	5654800	4216100	5851400	5721000	6226600	2889700	5529600	6690900	3632200	5040900	5253200	5203400	4164300	4138200	5977400	3079900	5098300
MEDP1377	3	C27H51NO5	Carnitine C20:1-OH	Fatty acyls	CAR	-	392610	206420	127590	227040	149130	220940	21238	80216	107550	21315	73772	81460	102680	97572	29221	78591	39359	89600
MEDP1382	3	C27H45NO4	Carnitine ph-C14	Fatty acyls	CAR	-	632070	608580	629700	525970	595590	585670	330670	442630	634540	360970	308090	437800	692110	584610	260980	489220	131490	339760
MEDP1693	3	C20H42NO7P	LPC(12:0/0:0)	Glycerophospholipids	LPC	-	16965	21360	14345	22053	9465.9	24415	27160	11512	5409	9915.9	5772.4	6244.1	12958	8651.2	10512	7331.2	17533	5213.4
MEDP1949	3	C8H14N3O7P	5-Aminoimidazole ribonucleotide	Nucleotide and their derivatives	Nucleotide and their metabolomics	25635-88-5	5930500	5547500	10540000	8012400	5295100	8530600	6545100	8516700	4239700	6149900	4071800	4414700	6002700	5893700	4446100	7302100	4891700	5589800
MEDP1954	3	C12H17N5O5	N6-(2-Hydroxyethyl)adenosine	Nucleotide and their derivatives	Nucleotide and their metabolomics	4338-48-1	254970	242860	284760	247850	219520	212780	211170	185700	287560	213620	246710	220640	183720	183680	202770	198320	244770	179330
MEDP1973	3	C7H14NO2+	D-Proline betaine	Amino acids and their derivatives	Amino acid derivatives	1195-94-4	3868300	3882100	3047300	3685600	2780500	4677200	2861300	3422000	4128500	3253600	3542600	3097800	2678200	3352200	2463300	3691400	2302500	2863800

## Sheet: Sub cluster4 
Index	Sub cluster	Formula	Compounds	Class I	Class II	CAS	Mth_6_1	Mth_6_2	Mth_6_3	Mth_6_4	Mth_6_5	Mth_6_6	Mth_18_1	Mth_18_2	Mth_18_3	Mth_18_4	Mth_18_5	Mth_18_6	Mth_30_1	Mth_30_2	Mth_30_3	Mth_30_4	Mth_30_5	Mth_30_6
MADN0004	4	C6H13NO2	L-Isoleucine	Amino acids and their derivatives	Amino acids	73-32-5	2798100	2677700	2029600	1953300	2392200	1896000	2114800	3241800	2235000	2391600	2510400	1985200	3357500	2227200	4539300	2980400	4493100	3319300
MADN0028	4	C5H4N4O2	Xanthine	Nucleotide and their derivatives	Nucleotide and their metabolomics	69-89-6	148770	294420	289760	204290	301860	206320	309240	326070	295110	323800	309780	248240	806510	275570	636070	366560	278150	223200
MADN0090	4	C3H9N3O3S	Guanidinoethyl Sulfonate	Organic acid and their derivatives	Sulfonic acids	543-18-0	14786	24307	32878	25858	29420	16719	33362	46465	12448	28953	24938	15015	64090	48775	35688	50775	43354	44433
MADN0114	4	C5H8O4	Ethylmalonic acid	Organic acid and their derivatives	Organic acid and their derivatives	601-75-2	417380	586450	417420	312770	395480	317270	535200	498150	510720	493220	548130	491160	563180	391370	1040400	499520	1070100	727260
MADN0128	4	C5H5N5O	Guanine	Nucleotide and their derivatives	Nucleotide and their metabolomics	73-40-5	94255	84251	58613	103510	123190	71934	49750	116720	112530	78979	96832	118420	98057	107960	116140	116030	138470	88735
MADN0155	4	C8H8O4	3-Hydroxypropionic acid	Organic acid and their derivatives	Organic acid and their derivatives	17119-15-2	93041	223930	183520	217860	228640	253700	228730	225880	213750	239130	293090	274490	259030	275100	237970	286710	242440	284380
MADN0206	4	C5H10O3	2-Hydroxy-3-Methylbutanoic Acid	Organic acid and their derivatives	Organic acid and their derivatives	4026-18-0	86575	82679	79299	60374	62740	52335	57011	84718	69127	86660	76475	55154	92428	70588	111260	80427	119910	84527
MADN0213	4	C9H17NO5	Pantothenic acid	CoEnzyme and vitamins	CoEnzyme and vitamins	79-83-4	286430	378130	637460	373000	477990	495050	486700	541370	264300	462300	426380	323550	863930	562270	655610	720850	690060	575640
MADN0297	4	C5H4N4O2	Oxypurinol	Nucleotide and their derivatives	Nucleotide and their metabolomics	2465-59-0	124730	194950	213430	138550	186110	190030	259280	231860	222330	220960	213640	225710	624170	185610	465040	255430	176830	172910
MADN0439	4	C8H14N2O5	Ala-Glu	Amino acids and their derivatives	Small Peptide	13187-90-1	200140	233470	327090	169690	256760	254180	260960	277810	324950	292260	246060	306390	386580	310040	382670	302440	279280	312060
MADN0447	4	C10H20N2O3S	Val-Met	Amino acids and their derivatives	Small Peptide	14486-09-0	70492	60875	31379	50831	37182	28383	32748	69704	53603	38559	52714	37889	54007	47883	96345	53570	75465	63820
MADN0454	4	C9H18N2O3	Ala-Ile	Amino acids and their derivatives	Small Peptide	29727-65-9	52364	66338	36149	35460	43143	50296	34119	56812	44148	44961	47616	44207	58303	46392	78252	47184	57349	52320
MADN0456	4	C15H22N2O3	Ile-Phe	Amino acids and their derivatives	Small Peptide	22951-98-0	114760	123770	87066	122850	130090	124520	85435	198110	114190	109560	160750	159720	149830	138250	240610	177920	255880	160310
MADN0457	4	C11H22N2O3	Ile-Val	Amino acids and their derivatives	Small Peptide	41017-96-3	53826	34903	32680	38803	39005	29633	31240	47471	35369	22264	32458	50332	53541	37784	62022	55196	48931	38581
MADN0463	4	C9H16N2O5	Val-Asp	Amino acids and their derivatives	Small Peptide	20556-16-5	1008500	825800	720350	662820	813220	855980	712690	1155200	750680	763710	880720	849010	965140	844490	1395100	1139300	1009600	929080
MADN0589	4	C11H19NO10	N-ethylene glycol neuraminic acid	Amino acids and their derivatives	Amino acid derivatives	1113-83-3	15555	18648	6960.5	11452	16778	11482	17412	24692	20526	14847	13774	7880.9	18446	13884	16272	26502	22273	10792
MADN0636	4	C10H17N3O6	γ-Glu-Gln	Amino acids and their derivatives	Small Peptide	10148-81-9	228930	312530	279200	234100	280240	210240	444980	426080	391160	367240	415730	330280	592790	421490	386450	748780	438780	332460
MADN0641	4	C10H19N3O4	Val-Gln	Amino acids and their derivatives	Small Peptide	42854-54-6	444370	562500	285560	456090	476610	447240	319410	577240	815670	404620	394410	466600	498960	632040	670170	581760	511550	594720
MADN0642	4	C9H17N3O4	Val-Asn	Amino acids and their derivatives	Small Peptide	66170-00-1	48158	61771	28954	28326	26316	33490	27054	53617	36825	21219	45061	36718	70487	69163	72152	37440	54755	36054
MADN0645	4	C7H13N3O4	Asn-Ala	Amino acids and their derivatives	Small Peptide	20917-57-1	12151	20435	5718.3	11471	7643.2	13392	15282	25486	14682	16556	13372	11471	26128	14001	36871	14714	12116	13345
MADN0652	4	C11H20N2O4	Hyp-Ile	Amino acids and their derivatives	Small Peptide	-	1004300	984450	422540	726690	627030	645440	448670	1401600	873710	611870	740030	673990	1307900	1003300	1633900	894030	942110	878860
MADP0003	4	C6H14N2O2	L-Lysine	Amino acids and their derivatives	Amino acids	56-87-1	8757700	8846300	7238200	7059000	8105200	7487400	7975000	12206000	6989700	8261700	8082900	8735400	8549000	6573200	16363000	8386500	14164000	10040000
MADP0010	4	C5H11NO2S	L-Methionine	Amino acids and their derivatives	Amino acids	63-68-3	552070	461320	335080	411170	446380	359030	389210	818880	608840	514940	841160	631710	694790	515720	1084100	535540	849650	740300
MADP0056	4	C5H5N5O	2-Hydroxy-6-Aminopurine	Nucleotide and their derivatives	Nucleotide and their metabolomics	3373-53-3	524980	423390	267630	430950	424540	445530	393170	404250	422170	385730	389710	447320	534660	500710	638170	425830	562160	338470
MADP0069	4	C10H13N5O5	Guanosine	Nucleotide and their derivatives	Nucleotide and their metabolomics	118-00-3	437950	445660	298640	358400	241290	284220	454500	478130	371660	386100	269010	285120	476370	517790	564950	326780	488800	298820
MADP0135	4	C4H9NO3	L-Threonine	Amino acids and their derivatives	Amino acids	72-19-5	193090	137450	101590	76360	116700	80552	156340	155490	231250	121810	199140	188760	170530	153080	161980	309600	173000	118930
MADP0190	4	C14H26N4O11P2	Cytidine 5'-Diphosphocholine	Nucleotide and their derivatives	Nucleotide and their metabolomics	987-78-0	2244900	1956900	2322000	2309400	1876700	2420600	1874400	3104600	1722400	1822500	2285900	2459800	3662500	2862200	3673100	2332100	2497900	2028600
MADP0202	4	C10H8N2	Indole-3-acetonitrile	Heterocyclic compounds	Heterocyclic compounds	771-51-7	542560	445360	470180	562030	593160	485290	587850	621080	588080	603720	721590	642990	721400	512380	765180	710030	843050	673530
MADP0207	4	C8H9NO2	4-(Aminomethyl)benzoic acid	Organic acid and their derivatives	Organic acid and their derivatives	56-91-7	126220	246000	126110	155900	194010	136850	140630	175500	180440	173070	142070	146430	230370	131990	239630	202060	196370	157800
MADP0235	4	C6H13NO2	L-Norleucine	Amino acids and their derivatives	Amino acids	327-57-1	1187500	962770	780940	904810	1013500	938020	880120	1249000	825060	882720	940530	733340	1015800	712090	1751300	962930	2050900	1430000
MADP0270	4	C4H4N6O	8-Azaguanine	Nucleotide and their derivatives	Nucleotide and their metabolomics	134-58-7	61817	79907	73369	97205	82885	57167	45206	74068	82775	67145	83153	92512	71542	78132	108500	127180	141620	82763
MADP0322	4	C14H20N2O4	Val-Tyr	Amino acids and their derivatives	Small Peptide	3061-91-4	81341	82635	42807	59591	67624	54064	42912	85813	53714	49898	76950	67933	90091	87632	133820	90280	90352	111530
MADP0373	4	C12H24N2O3	Leu-Ile	Amino acids and their derivatives	Small Peptide	36077-41-5	12027000	10591000	4360800	7829300	6722200	6739800	4870400	13931000	7995800	5945900	7615300	6808500	13176000	9911800	16401000	9186500	11222000	10664000
MADP0374	4	C11H22N2O3S	Ile-Met	Amino acids and their derivatives	Small Peptide	42384-14-5	855310	733750	478100	560670	551640	438130	376250	791540	634100	492480	740660	601970	614050	575080	1078600	739230	976860	759610
MADP0379	4	C10H20N2O4	Thr-Leu	Amino acids and their derivatives	Small Peptide	50299-12-2	247030	256560	121350	202970	157370	148280	145060	363840	203300	204670	179030	182510	305620	201940	402810	216360	187240	208910
MADP0383	4	C12H24N2O3	Leu-Leu	Amino acids and their derivatives	Small Peptide	3303-31-9	11982000	10644000	4512700	7492000	6401100	7140300	4990300	13309000	7687200	6091300	7354600	6539400	13475000	10135000	16755000	8830600	11237000	10240000
MADP0384	4	C11H22N2O3	Val-Leu	Amino acids and their derivatives	Small Peptide	3989-97-7	3634200	3465800	1605000	2735800	2244500	2227200	1734900	4667700	2328100	2393000	2756800	2477600	4126600	2621900	5375200	2816300	3118100	2720800
MADP0392	4	C12H24N2O3	Ile-Leu	Amino acids and their derivatives	Small Peptide	26462-22-6	10987000	10013000	4286600	7539900	6291900	7055200	4487200	13044000	7601900	6073900	7595400	6536600	12974000	9925100	15670000	8329200	10338000	9819700
MADP0393	4	C12H24N2O3	Ile-Ile	Amino acids and their derivatives	Small Peptide	42537-99-5	11375000	10345000	4272100	7414200	6648500	6787200	5033700	13470000	7812500	6115500	7867900	6885800	12691000	9954200	16563000	8718400	11407000	10454000
MADP0395	4	C10H18N2O5	Asp-Ile	Amino acids and their derivatives	Small Peptide	-	179620	177460	112870	143990	113700	104990	132610	162600	126140	141980	134480	129130	173180	136490	224940	180930	135000	150810
MADP0396	4	C11H20N2O5	Ile-Glu	Amino acids and their derivatives	Small Peptide	42516-53-0	613090	557330	247450	404490	391010	327310	299120	537750	439770	340130	426960	403970	464330	428410	848830	446120	633430	535550
MADP0405	4	C8H14N2O6	Glu-Ser	Amino acids and their derivatives	Small Peptide	5875-38-7	752820	636140	653600	754120	746760	740730	617280	1173100	625980	882200	719920	729080	707450	845940	1124900	899070	1083600	1010200
MADP0407	4	C10H20N2O4	Thr-Ile	Amino acids and their derivatives	Small Peptide	-	233090	239670	136830	176470	167860	168170	151130	313760	183850	184290	182170	174330	274320	203300	406100	198460	213840	218110
MADP0414	4	C6H12N2O4	Gly-Thr	Amino acids and their derivatives	Small Peptide	7093-70-1	74107	68983	14923	24312	19495	27278	46754	53568	52458	37772	46961	24086	42296	52071	93698	46739	45588	46518
MADP0415	4	C11H22N2O3S	Leu-Met	Amino acids and their derivatives	Small Peptide	36077-39-1	746520	667880	407540	526810	631160	429350	345420	732860	591550	501610	749480	639330	711840	551800	1060200	660340	876960	690630
MADP0428	4	C10H18N2O5	Val-Glu	Amino acids and their derivatives	Small Peptide	-	644700	678210	170900	365000	354270	393540	315640	727400	283480	290250	351930	358390	836680	573390	1165900	308990	433400	557020
MADP0490	4	C7H17NO2	1-amino-3,3-diethoxypropane	Alcohol and amines	Amines	41365-75-7	73593	71746	138200	79323	90393	113160	121470	78208	103290	94356	97383	105200	120690	80135	164500	104820	135610	90237
MADP0509	4	C7H13N3O4	Gly-Gln	Amino acids and their derivatives	Small Peptide	13115-71-4	915900	958940	514620	1055600	1241600	1028700	848470	1339700	1172700	1062600	888110	642970	930880	1583700	1297200	1515000	1039900	1163900
MADP0536	4	C7H12N2O5	gamma-D-GLU-GLY	Amino acids and their derivatives	Small Peptide	6729-55-1	140730	127040	108670	105060	91481	97537	122870	130680	113850	123460	149820	112400	115020	117580	153770	180340	154800	93643
MADP0538	4	C14H25NO11	N-acetyl-D-Lactosamine	Carbohydrates and their derivatives	Carboxylic acids and derivatives	32181-59-2	25967	39191	56052	54921	63282	32948	42881	60706	35238	45168	80753	67077	64161	64753	68245	28882	103120	71202
MADP0557	4	C9H21N3O	N1-Acetylspermidine	Alcohol and amines	Amines	34450-16-3	276810	231750	166770	175530	298880	290790	381360	275680	237790	195430	234300	167660	253480	253620	372230	272480	273790	305980
MADP0563	4	C2H7O4P	(2-Hydroxyethyl)phosphonic acid	Organic acid and their derivatives	Organicacid and their derivatives	22987-21-9	136150	128330	55721	108870	80809	67674	98930	127120	108980	79544	102130	84049	130290	111030	193140	107000	129490	99492
MADP0574	4	C11H21N3O4	Ile-Gln	Amino acids and their derivatives	Small Peptide	59652-60-7	200030	138790	70190	92147	125000	127280	71074	166820	147670	75338	145050	137420	148510	143300	236720	164060	156170	163490
MADP0582	4	C15H17N3O5	Trp-Asp	Amino acids and their derivatives	Small Peptide	71835-78-4	80083	113670	63354	109700	41759	85641	79684	101330	73491	115040	82186	77206	106110	89923	118600	118560	94438	81350
MADP0583	4	C3H9NO	Trimethylamine N-Oxide	Alcohol and amines	Amines	1184-78-7	5976400	5898300	11096000	8991600	7866900	10550000	5779800	10890000	10306000	6786600	9569300	8001300	14515000	8156000	11229000	10445000	11632000	9880700
MADP0586	4	C8H15N3O5	Ser-Gln	Amino acids and their derivatives	Small Peptide	94421-66-6	23278	29155	22745	13652	33887	13675	26635	16218	23714	16207	24650	23369	31182	41600	37782	44858	41925	34731
MADP0613	4	C9H16N2O6	Thr-Glu	Amino acids and their derivatives	Small Peptide	54532-73-9	346000	286940	201650	269260	235930	293980	222000	490150	203660	257690	300170	254650	359680	308260	536680	327660	421140	399590
MADP0622	4	C10H20N6O4	Arg-Asn	Amino acids and their derivatives	Small Peptide	-	225800	170480	48347	77177	68526	104940	122430	222610	73289	132220	144900	109360	353590	81146	348140	84583	116050	207070
MADP0634	4	C11H20N2O5	Leu-Glu	Amino acids and their derivatives	Small Peptide	16364-31-1	91442	89121	46341	65611	32521	51696	38429	132890	58459	68906	46971	59159	102060	65597	128990	67737	63605	76294
MEDN0284	4	C6H12O3	2-Hydroxy-4-methylvaleric acid	Organic acid and their derivatives	Organic acid and their derivatives	498-36-2	344790	394390	159740	214790	271250	177290	362260	306890	292140	357780	369210	333450	344390	239920	566170	349170	666330	421250
MEDN0378	4	C18H30O2	FFA(18:3)	Fatty acyls	FFA	506-26-3	7832.9	8798.8	8926.3	5105.9	6427.8	9516.4	4211.1	11858	14412	4816.8	11137	6101.3	21999	8862.5	13584	15614	4649	13940
MEDN0541	4	C8H10O4	DL-3,4-Dihydroxyphenyl glycol	Benzene and substituted derivatives	Benzene and substituted derivatives	28822-73-3	11543	6554.3	8907.8	8073.7	17702	14179	9435.6	17403	4862.9	17040	16914	13766	11592	10710	18828	12534	15250	13825
MEDN0632	4	C20H37NO3	N-Oleoyl Glycine	Alcohol and amines	Amines	2601-90-3	22462	42462	28430	14053	37799	24507	28679	30944	28974	39767	28286	23016	36206	38981	32356	25941	36723	36232
MEDN0656	4	C10H9NO	Indoleacetaldehyde	Heterocyclic compounds	Indole and their derivatives	2591-98-2	1146600	1155400	996550	980450	1091900	1037300	1047800	1325100	1065400	1061000	1100700	1054800	1338900	1257600	1646300	1289400	1453900	1241200
MEDN0859	4	C8H8O2	Phenylacetic Acid	Benzene and substituted derivatives	Phenolic acids	103-82-2	85427	87509	50018	32904	50748	43748	63592	13237	75621	63358	64543	75023	98145	84596	95814	67869	85491	55450
MEDN1092	4	C8H8O3	4-Acetoxyphenol	Benzene and substituted derivatives	Phenolics	3233-32-7	32768	27702	25989	38948	44002	24386	41623	57638	36027	50270	39329	32204	94738	37985	62830	53471	36321	33374
MEDN1139	4	C18H36O3	DL-2-hydroxystearic acid	Fatty acyls	FFA	629-22-1	6057.4	7063.5	6330.5	8096.4	5641	5679.8	8990.1	6158.2	8955.7	7368.7	6414.6	8026.7	7454.2	7635.5	6550.7	7589.7	5697.6	11880
MEDN1213	4	C9H10O3	2-(4-hydroxyphenyl) propionate	Benzene and substituted derivatives	Phenolic acids	938-96-5	9089.4	11428	9074.8	15719	5599.7	9552.9	5074.7	20308	8085.8	16001	8106.4	7021.2	8996	26841	20072	14944	25680	23000
MEDN1320	4	C5H10O3	2-Hydroxy-2-Methyl Butyric acid	Organic acid and their derivatives	Organic acid and their derivatives	3739-30-8	89538	95275	57058	50149	79854	55392	59441	83431	62230	63335	83232	57423	89069	62777	122320	93357	126550	82815
MEDN1327	4	C6H10O2	2-Methyl-4-pentenoic Acid	Organic acid and their derivatives	Organic acid and their derivatives	1575-74-2	120520	161030	264590	156300	189570	187740	140590	137680	205200	185350	192580	249290	220850	207260	259890	327410	329810	275450
MEDN1328	4	C6H12O3	L-Leucic acid	Organic acid and their derivatives	Organic acid and their derivatives	13748-90-8	341130	338510	198460	202050	237800	154620	306280	311220	318950	323790	368570	295220	320260	218090	564190	310700	635780	452550
MEDN1499	4	C6H12O3	2-Hydroxyhexanoic acid	Organic acid and their derivatives	Organic acid and their derivatives	6064-63-7	287450	347200	183610	165060	225910	142950	294780	280710	285460	270410	334540	338610	232990	212930	502680	267180	500670	368920
MEDN1717	4	C9H10O3	Tropine	Organic acid and their derivatives	Organicacid and their derivatives	529-64-6	11780	8531.9	11672	7930.6	10835	6323.8	4971.9	9437.6	5299.3	10197	12811	7356.8	5310.9	19733	16010	14438	21382	22839
MEDP0637	4	C14H18N2O3	Phe-Pro	Amino acids and their derivatives	Amino acid derivatives	7669-65-0	327350	315870	185170	182580	176040	230460	275770	363590	252820	295930	274490	214430	373460	317280	346790	311450	209820	261960
MEDP0789	4	C14H18O	2-Pentyl-3-phenyl-2-propenal	Aldehyde,Ketones,Esters	Aldehydes	122-40-7	37552	38845	44375	37589	32159	37563	26939	41756	36889	63878	41159	81506	60285	34995	57237	54782	57584	76507
MEDP0891	4	C11H13N3O	L-Tryptophanamide	Amino acids and their derivatives	Amino acid derivatives	20696-57-5	40585	42751	18423	35181	17968	18532	26394	40179	24007	33057	35772	21881	32278	36451	57625	40213	40049	35433
MEDP0898	4	C8H9NO3	Pyridoxal	Heterocyclic compounds	Pteridines and derivatives	66-72-8	139370	93987	92516	73609	122010	57118	116760	398740	98906	36284	95462	58373	308200	165050	267440	124480	67596	105260
MEDP1022	4	C13H18N2O4	Thr-Phe	Amino acids and their derivatives	Small Peptide	-	290570	260250	95004	183510	150940	182180	151130	298770	233260	165010	209880	195700	235480	231620	432970	246070	291760	237570
MEDP1067	4	C19H39NO	Palmitoyl N-isopropylamide	Alcohol and amines	Amines	189939-61-5	19420	31858	30680	26357	18515	18234	50094	35206	30242	33315	26272	21181	80547	29558	36760	44290	45462	19063
MEDP1183	4	C7H16N2O	N-Acetylcadaverine	Alcohol and amines	Polyamines	32343-73-0	531520	416550	466670	313630	330570	425810	563560	306980	331500	467540	331360	329150	597770	616530	486570	417830	685210	419380
MEDP1228	4	C11H19NO6	Heterodendrin	Others	Others	66465-22-3	59239000	61004000	50771000	48276000	57005000	57449000	39339000	62686000	83782000	43468000	79154000	65522000	48634000	88266000	79190000	78151000	77118000	78825000
MEDP1246	4	C10H18N2O5	2,4-diacetamino-2,4,6-triphenoxy-D-mannopyranose	Carbohydrates and their derivatives	Sugar derivatives	-	596100	598870	150430	361210	264150	410650	262850	690420	352990	250890	300250	251940	1170600	617660	1006200	235020	294190	319980
MEDP1307	4	C10H13NO2	(2S,3S)-3-methylphenylalanine	Amino acids and their derivatives	Amino acid derivatives	25488-25-9	48765	54825	52242	37757	47326	46083	39104	41211	66713	61152	60837	40962	69383	39553	75499	67738	41169	51792
MEDP1455	4	C23H38O4	MG(20:4/0:0/0:0)	glycerolipids	MG	-	31148	31100	45596	37184	30456	42241	41567	58486	63537	34293	71292	34651	66836	58135	52088	76644	36804	42921
MEDP1507	4	C13H17N3O4	Phe-Asn	Amino acids and their derivatives	Small Peptide	-	36354	42842	24215	45936	61227	50547	31113	66477	44443	50958	45765	57924	63019	30018	60972	70338	93530	44404
MEDP1508	4	C14H20N2O3S	Phe-Met	Amino acids and their derivatives	Small Peptide	15080-84-9	310390	193540	438620	384530	621070	689750	229490	815280	266050	449890	803010	535040	304530	341620	777390	1070700	2854000	914450
MEDP1512	4	C14H20N2O3	Phe-Val	Amino acids and their derivatives	Small Peptide	-	346440	265910	194150	199620	253950	167730	192520	314010	380660	278660	266830	338550	232080	245160	365680	313590	465840	252320
MEDP1670	4	C13H17N3O4	Gly-Gly-Phe	Amino acids and their derivatives	Small Peptide	6234-26-0	111650	123230	72731	91501	120000	83470	76241	162930	107660	98416	143600	98266	146170	80846	228120	119260	211720	145770
MEDP1678	4	C15H29N3O5	Thr-Val-Leu	Amino acids and their derivatives	Small Peptide	-	41359	35576	33943	35100	44181	23857	9212.6	47882	30688	37644	51949	29862	55397	35198	84464	67020	81001	81131
MEDP1888	4	C9H18N2O4	Ser-Leu	Amino acids and their derivatives	Small Peptide	6665-16-3	1436400	1393500	738630	716400	745770	708530	778180	982150	1020900	988220	982840	944560	1149800	1094300	1765600	920490	1176400	1197600
MEDP1889	4	C12H16N2O4	Ser-Phe	Amino acids and their derivatives	Small Peptide	16875-28-8	3600100	3295100	1165300	2476100	1979900	1988400	1555700	3781500	2422800	2070000	2111400	2395100	3309500	2404800	5100100	2419500	3544800	3001900
MEDP1894	4	C15H22N2O4	Tyr-Leu	Amino acids and their derivatives	Small Peptide	17355-10-1	544830	579370	342370	430300	437300	462620	258600	702210	450440	467190	480950	447610	711200	491790	1057100	545910	690310	672090
MEDP1935	4	C10H18N2O5	Ile-Asp	Amino acids and their derivatives	Small Peptide	-	653940	657730	193960	352840	279950	327260	300990	474620	286830	355120	407660	448480	1129200	721140	974350	328680	397880	365460
MEDP1961	4	C15H21N5O8	Ribosyl adenosine	Nucleotide and their derivatives	Nucleotide and their metabolomics	-	17881	24011	24464	18498	18918	13384	19826	26789	33688	14337	20783	29348	30251	36005	31259	23193	39333	20869
MEDP1988	4	CH4N2O2	Hydroxyurea	Others	Others	127-07-1	845170	766140	736260	777550	533550	743210	698340	938290	710030	726250	794520	768970	948550	706510	1145300	751060	919040	816980
MEDP2197	4	C22H43NO	(Z)-13-Eicoseneamide	Alcohol and amines	Amines	112-84-5	155910	108400	112200	106730	117560	82324	357050	132850	97345	112300	74540	80261	134870	100620	321320	123680	126050	317990
MEDP2302	4	C7H13NO3S	N-Acetyl-DL-methionine	Amino acids and their derivatives	Amino acid derivatives	1115-47-5	69298	47521	56727	72868	31351	55793	50071	130680	44149	41520	55778	47608	123720	94151	159280	41379	65654	79326

## Sheet: Sub cluster5
Index	Sub cluster	Formula	Compounds	Class I	Class II	CAS	Mth_6_1	Mth_6_2	Mth_6_3	Mth_6_4	Mth_6_5	Mth_6_6	Mth_18_1	Mth_18_2	Mth_18_3	Mth_18_4	Mth_18_5	Mth_18_6	Mth_30_1	Mth_30_2	Mth_30_3	Mth_30_4	Mth_30_5	Mth_30_6
MADN0172	5	C5H12O5	Xylitol	Carbohydrates and their derivatives	Sugar Alcoholss	488-81-3	19254	18011	8101.7	24853	13385	24909	10591	11820	11251	9302.8	9344	4633.6	7441.3	4334.1	15553	13691	14314	12443
MADN0289	5	C5H9NO3	N-Acetyl-beta-alanine	Amino acids and their derivatives	Amino acid derivatives	3025-95-4	18790	12450	17229	15385	19962	13856	15616	10864	4244.6	13913	16943	9660	21157	16254	17483	15121	12065	5720.8
MADN0495	5	C39H79N2O6P	SM(d34:1)	Sphingolipids	SM	-	18354	60435	6435.8	32594	45072	26205	5065	21140	21165	916.42	20211	14201	16524	13746	22084	11021	15567	12368
MADN0565	5	C4H10NO6P	O-Phospho-L-threonine	Amino acids and their derivatives	Amino acid derivatives	1114-81-4	529740	435730	734700	484680	503430	605430	581120	470460	380550	458370	319800	373330	433540	519310	470910	515750	445860	486210
MADN0575	5	C5H12O7P2	Isopentenyl pyrophosphate	Aldehyde,Ketones,Esters	Esters	358-71-4	13268	11758	34236	22503	27950	17815	21170	12734	10587	3735	8133.4	2813.1	11282	12811	10599	20575	38131	8435.6
MADP0226	5	C10H12N4O6	Xanthosine	Nucleotide and their derivatives	Nucleotide and their metabolomics	146-80-5	46324	79282	32867	44700	52981	30430	36013	31914	38278	46373	29285	24852	38753	28090	58979	36200	37082	34512
MADP0244	5	C7H8O2	2-Acetyl-5-methylfuran	Heterocyclic compounds	Heterocyclic compounds	1193-79-9	202180	139390	166900	146100	132630	108420	119090	105610	104230	112960	111000	144290	129960	123470	123770	104330	138890	154410
MADP0268	5	C11H21NO4	Carnitine isoC4:0	Fatty acyls	CAR	25518-49-4	191290000	172010000	140800000	168620000	165100000	154860000	70625000	134020000	161970000	109880000	149780000	128260000	163180000	142930000	133230000	175980000	127560000	136170000
MADP0289	5	C5H15NO4P+	Phosphocholine	Glycerophospholipids	LPC	107-73-3	844610	548740	2200000	1672800	1450700	1987300	1001600	989710	1009100	1180500	1029900	618830	1341200	1068000	944740	1333800	903280	1337600
MADP0427	5	C12H25N3O3	Lys-Leu	Amino acids and their derivatives	Small Peptide	7369-79-1	145450	129640	66248	84499	98785	62228	54693	89366	65631	63031	96775	79665	85481	66616	133700	66442	105900	73414
MADP0442	5	C40H80NO8P	PC(16:0/16:0)	Glycerophospholipids	PC	63-89-8	45499	59689	28396	26825	45097	88799	15591	45570	28584	28021	32079	40221	41483	24802	39280	41588	64908	26512
MADP0523	5	C8H18N2O2	N(6),N(6)-Dimethyl-L-lysine	Amino acids and their derivatives	Amino acids	2259-86-1	4803600	4175400	5505300	4258000	5531000	6288200	3315000	2745500	4041100	2657500	4088000	2735600	3297100	2970200	3170900	4141600	3627000	3331000
MADP0572	5	C11H21N3O3	Lys-Pro	Amino acids and their derivatives	Small Peptide	52766-27-5	286800	275880	159890	263840	244020	285670	199360	169130	185830	196770	233370	140820	182950	212430	258390	201380	201120	159980
MADP0573	5	C8H16N4O3	Nα-Acetyl-L-Arginine	Amino acids and their derivatives	Amino acid derivatives	155-84-0	73224	81576	123130	92156	93264	97500	90042	75733	50507	57541	61899	66421	72272	64321	76181	71095	81578	54227
MEDN0041	5	C8H15NO3	Hexanoyl Glycine	Amino acids and their derivatives	Amino acid derivatives	24003-67-6	30626	33249	23562	27938	25821	13599	4092.9	14170	17040	10310	24065	18257	11821	26887	5059.9	23445	11138	16372
MEDN0206	5	C5H8O5	Citramalic Acid	Organic acid and their derivatives	Organic acid and their derivatives	597-44-4	330570	355610	436250	314310	334570	325950	246510	311300	281770	238240	333930	248480	232750	268010	326590	226490	385700	319490
MEDN0366	5	C21H44NO7P	LPE(16:0/0:0)	Glycerophospholipids	LPE	-	1608500	1714600	1107300	2052000	1516200	1918800	1201600	1282300	718790	1347200	768550	1244200	1121100	1199200	1703400	1563700	1008100	1186300
MEDN0391	5	C22H32O2	DHA	Fatty acyls	Oxidized lipids	6217-54-5	489300	471330	128120	392190	322180	296500	99657	192610	249880	169110	170070	208910	345820	329410	181360	304180	101900	228890
MEDN0398	5	C20H32O2	AA	Fatty acyls	Oxidized lipids	506-32-1	536390	546020	244040	416420	343390	416620	237900	370780	376770	271290	278170	349980	590250	437870	345770	444400	171220	348560
MEDN1052	5	C5H8O5	2-Hydroxyglutaric acid	Organic acid and their derivatives	Organic acid and their derivatives	13095-48-2	330570	355610	436250	314310	334570	325950	246510	311300	281770	238240	333930	248480	232750	268010	326590	226490	385700	319490
MEDN1079	5	C22H32O2	FFA(22:6)	Fatty acyls	FFA	25167-62-8	489300	471330	128120	392190	322180	296500	99657	192610	249880	169110	170070	208910	345820	329410	181360	304180	101900	228890
MEDN1226	5	C5H9NO3	2-amino-4-oxovaleric acid	Organic acid and their derivatives	Organic acid and their derivatives	4439-83-2	354670	557670	575070	523710	684550	549030	452950	371030	380700	418660	522530	287040	520560	393810	428090	575430	479450	342160
MEDN1264	5	C27H48NO7P	LPE(0:0/22:4)	Glycerophospholipids	LPE	-	85540	77274	40555	79794	60744	80381	28629	54546	46049	41751	43365	56616	99871	48476	57702	84708	29510	42229
MEDN1265	5	C27H48NO7P	LPE(22:4/0:0)	Glycerophospholipids	LPE	-	85540	77274	40555	79794	60744	80381	28629	54546	46049	41751	43365	56616	99871	48476	57702	84708	29510	42229
MEDN1267	5	C27H46NO7P	LPE(0:0/22:5)	Glycerophospholipids	LPE	-	46794	30437	11967	29344	25996	25596	12094	22413	15898	19633	18336	22403	29848	16958	18655	27227	7286.6	22023
MEDN1268	5	C27H46NO7P	LPE(22:5/0:0)	Glycerophospholipids	LPE	-	46794	30437	11967	29344	25996	25596	12094	22413	15898	19633	18336	22403	29848	16958	18655	27227	7286.6	22023
MEDN1269	5	C27H44NO7P	LPE(0:0/22:6)	Glycerophospholipids	LPE	-	289550	237150	70710	179680	150420	161720	50166	88660	87423	76130	69317	97891	145200	109260	63210	120540	40021	116920
MEDN1270	5	C27H44NO7P	LPE(22:6/0:0)	Glycerophospholipids	LPE	-	289550	237150	70710	179680	150420	161720	50166	88660	87423	76130	69317	97891	145200	109260	63210	120540	40021	116920
MEDN1282	5	C23H44NO7P	LPE(0:0/18:2)	Glycerophospholipids	LPE	-	886930	704120	495880	678350	499270	751190	421400	404540	649130	454080	451490	595840	831050	530880	366620	753860	249290	512040
MEDN1285	5	C21H44NO7P	LPE(0:0/16:0)	Glycerophospholipids	LPE	-	1608500	1714600	1107300	2052000	1516200	1918800	1201600	1282300	718790	1347200	768550	1244200	1121100	1199200	1703400	1563700	1008100	1186300
MEDN1562	5	C12H14O4	Monobutyl phthalate	Aldehyde,Ketones,Esters	Esters	131-70-4	172430	119450	109860	138260	248660	289010	90968	135090	92485	110730	121690	85681	143070	123250	120540	208820	123620	183830
MEDN1597	5	C21H44NO6P	Phosphatidylethanolamine lyso alkenyl 16:0	Glycerophospholipids	LPE	-	61300	53167	44980	42808	61296	81103	39926	53229	48969	47071	41086	42231	47952	66075	52073	60283	28336	41922
MEDN1639	5	C9H16N2O6	Glu-Thr	Amino acids and their derivatives	Small Peptide	6875-80-5	32691	35331	34466	35509	31636	40059	39356	35126	38850	25807	21940	12674	27390	27523	44069	42357	33411	28522
MEDP0882	5	C12H18N4O4PS+	Thiamine Monophosphate	Heterocyclic compounds	Heterocyclic compounds	273724-21-3	91795	84839	67062	89686	90416	84031	78066	32607	85651	51049	78590	85233	79112	87620	61482	51466	87032	64214
MEDP1084	5	C19H37NO4	Carnitine C12:0	Fatty acyls	CAR	25518-54-1	785320	1377700	1036200	953180	1323300	1204300	197130	480640	736570	317610	911860	726370	798900	1424300	535120	1348700	706370	1137800
MEDP1162	5	C6H7N5O	1-Methylguanine	Nucleotide and their derivatives	Nucleotide and their metabolomics	938-85-2	499070	480420	616650	496440	623240	400250	414250	391400	471390	281570	407360	428090	417120	370910	321420	522290	424730	408420
MEDP1289	5	C13H25NO4	Carnitine C6:0	Fatty acyls	CAR	6418-78-6	27427000	19694000	15860000	21545000	21670000	15992000	3484400	10316000	13947000	6173000	11425000	9431400	13400000	25159000	9586100	26590000	10981000	14616000
MEDP1318	5	C30H54NO7P	LPC(0:0/22:4)	Glycerophospholipids	LPC	-	225530	282340	136270	218160	266920	242110	119260	131010	256380	110490	203670	198700	219980	154350	170210	261870	163850	215570
MEDP1319	5	C30H54NO7P	LPC(22:4/0:0)	Glycerophospholipids	LPC	-	225530	282340	136270	218160	266920	242110	119260	131010	256380	110490	203670	198700	219980	154350	170210	261870	163850	215570
MEDP1391	5	C25H45NO4	Carnitine C18:2	Fatty acyls	CAR	-	1332600	1917700	1353400	1493100	1639300	1526300	608440	1430200	1573900	805140	973480	1120300	2428700	2501500	608720	1675600	404940	1250000
MEDP1392	5	C25H43NO4	Carnitine C18:3	Fatty acyls	CAR	-	589280	980230	1049400	813230	924370	1198800	388640	921910	940560	466240	580790	851230	1286900	1394600	527480	897430	348960	614140
MEDP1394	5	C22H41NO6	Carnitine C15:DC	Fatty acyls	CAR	-	12711000	10727000	4678500	7257400	6183600	5987100	3210500	4750400	4548500	2286300	3983900	4120500	9557900	9359700	3072100	4013100	1715600	3417100
MEDP1397	5	C23H45NO4	Carnitine C16:0	Fatty acyls	CAR	-	38138000	46480000	42909000	26834000	38637000	33331000	21509000	34896000	30477000	19464000	27244000	23640000	56845000	48773000	29016000	33229000	17978000	21007000
MEDP1401	5	C21H41NO5	Carnitine C14-OH	Fatty acyls	CAR	-	4631200	3452300	2071600	3370700	2748200	2937200	829310	1355800	2218000	1022500	1659100	1675300	2962900	4065400	891180	2370000	811900	1901600
MEDP1405	5	C21H41NO4	Carnitine C14:0	Fatty acyls	CAR	-	9629300	9896000	11895000	8238000	11329000	13650000	2995300	6100000	10678000	3312000	7926300	6658200	11220000	14643000	5898700	11126000	6744000	8268600
MEDP1406	5	C21H39NO4	Carnitine C14:1	Fatty acyls	CAR	-	1131400	621690	454710	745010	480270	766680	168190	384670	507490	182080	420430	368590	714980	860520	221630	422340	209740	435850
MEDP1414	5	C19H35NO4	Carnitine C12:1	Fatty acyls	CAR	-	561910	563360	292930	540300	343950	410180	99246	209220	372840	114640	254900	252290	455900	619920	214450	375540	135500	350880
MEDP1415	5	C16H29NO6	Carnitine C9:DC	Fatty acyls	CAR	-	98989	93902	38904	87771	68761	88036	10148	55863	58680	35324	67192	25725	46159	76974	29117	105860	22009	71885
MEDP1422	5	C15H29NO5	Carnitine C8-OH	Fatty acyls	CAR	-	6674500	8458900	4204400	4616200	6179400	5046600	1941300	3845800	5221000	2697800	5168900	4041100	3921300	6791500	2390800	5715900	2233400	4975800
MEDP1423	5	C14H25NO6	Carnitine C7:DC	Fatty acyls	CAR	-	53274	37816	18291	27937	25251	25035	4750.1	7772.6	38938	11760	16108	17695	14199	52191	15736	43738	5140.8	37358
MEDP1425	5	C14H27NO5	Carnitine C7-OH	Fatty acyls	CAR	-	797220	831240	508820	569950	680420	600520	292840	424110	744370	344020	642780	526710	514600	598130	360130	745830	390350	577130
MEDP1428	5	C15H27NO4	Carnitine C8:1	Fatty acyls	CAR	-	768770	716060	335840	520760	380160	457300	106670	318230	428530	180660	287160	232780	487320	564170	257750	414380	205260	476440
MEDP1429	5	C12H21NO6	Carnitine C5:DC	Fatty acyls	CAR	-	395040	406250	185380	374270	385290	291920	10328	43474	533850	45606	307020	168320	122210	533060	64207	426300	61575	362350
MEDP1442	5	C11H21NO4	Carnitine C4:0	Fatty acyls	CAR	-	423190000	362740000	257780000	360450000	307620000	316170000	100990000	234310000	285750000	161490000	268460000	208180000	277170000	246800000	189790000	354850000	191570000	232360000
MEDP1517	5	C17H31NO4	Carnitine C10:1	Fatty acyls	CAR	-	443030	477670	259350	399580	310670	312430	47966	194530	195020	90443	155510	173360	364610	343650	137770	236350	155210	331680
MEDP1523	5	C22H43NO4	Carnitine C15	Fatty acyls	CAR	-	672300	984940	1003600	753940	911870	933390	478220	614840	683520	361680	807130	689210	1140700	1255100	670660	807420	635010	533720
MEDP1525	5	C21H35NO6	Carnitine C14:2:DC	Fatty acyls	CAR	-	6246600	6079600	8348900	5444100	8005500	8050200	3526200	5613900	5618000	4064900	6403800	4844400	7938200	7333900	5661800	7092100	4980300	4612600
MEDP1526	5	C23H41NO5	Carnitine C16:2-OH	Fatty acyls	CAR	-	204990	199670	156460	146860	121140	144010	79766	97878	114030	94168	97914	99469	163310	192390	53276	92046	46481	75845
MEDP1529	5	C25H47NO5	Carnitine C18:1-OH	Fatty acyls	CAR	-	14595000	9489900	5246300	7105200	5481300	5888900	4993100	5161500	4231400	4372600	3891700	4071300	12844000	10557000	2804000	4353000	1508900	2993800
MEDP1531	5	C25H49NO5	Carnitine C18-OH	Fatty acyls	CAR	-	6761300	4329900	2839700	4451000	3424500	3697600	1029600	2407400	3335300	1030400	2817300	2710500	4308500	5233000	1374800	2961100	874380	2086800
MEDP1656	5	C23H45NO5	Carnitine C16-OH	Fatty acyls	CAR	195207-76-2	14585000	10932000	4375000	7110600	6673100	7130400	3189000	5291100	4475200	2450500	3433700	3929800	10111000	12011000	3145500	4836200	1690600	3596200
MEDP1695	5	C24H50NO6P	LPC(O-16:1/0:0)	Glycerophospholipids	LPC-O	97802-53-4	8835300	7418500	6313700	6822700	6192200	7476400	3362300	5443200	5310700	3839300	4599900	4801600	5878700	8416600	6004000	6785800	4138500	6162200
MEDP1860	5	C11H20N2O5	Glu-Leu	Amino acids and their derivatives	Small Peptide	2566-39-4	531420	551630	309700	344150	417060	323190	195180	232230	204230	219590	237210	224470	315450	319610	416690	367040	412530	317580
MEDP1904	5	C23H44NO7P	LPE(18:2/0:0)	Glycerophospholipids	LPE	652149-09-2	886930	704120	495880	678350	499270	751190	421400	404540	649130	454080	451490	595840	831050	530880	366620	753860	249290	512040
MEDP2005	5	C7H13NO2	1-Aminocyclohexanoic acid	Organic acid and their derivatives	Organic acid and their derivatives	2756-85-6	326630	471200	556530	391340	474490	445740	310080	397670	321230	342440	432220	262880	366840	413850	457100	372350	414790	400770
MEDP2283	5	C19H18N2O3S	ST-638	Organic acid and their derivatives	Organicacid and their derivatives	107761-24-0	8272.7	8247.6	23199	15883	14625	18073	7037	6583.6	4144.5	5608.3	5484.9	8206.1	3498.8	4094.6	7286.3	9455.2	8557.3	13785

## Sheet: Sub cluster6
Index	Sub cluster	Formula	Compounds	Class I	Class II	CAS	Mth_6_1	Mth_6_2	Mth_6_3	Mth_6_4	Mth_6_5	Mth_6_6	Mth_18_1	Mth_18_2	Mth_18_3	Mth_18_4	Mth_18_5	Mth_18_6	Mth_30_1	Mth_30_2	Mth_30_3	Mth_30_4	Mth_30_5	Mth_30_6
MADN0003	6	C5H9NO4	L-Glutamic Acid	Amino acids and their derivatives	Amino acids	56-86-0	3183900	3023000	5625400	1806200	4506200	2969400	5230000	1577100	6171200	2529300	4628800	4469700	2214600	1792600	1608800	4234800	3048400	1917900
MADN0034	6	C5H4N4O	Hypoxanthine	Nucleotide and their derivatives	Nucleotide and their metabolomics	68-94-0	13235000	17026000	11113000	12735000	11287000	11212000	16084000	14402000	17329000	12459000	14277000	15257000	14806000	11208000	13727000	10194000	12022000	7962800
MADN0042	6	C6H6O6	Cis-Aconitic Acid	Organic acid and their derivatives	Organic acid and their derivatives	585-84-2	954220	970850	427140	1062300	708620	1217900	659390	685640	1095300	1049200	854700	1190500	929960	793320	511560	927050	365480	680260
MADN0156	6	C5H8O5	3-Hydroxyglutaric acid	Organic acid and their derivatives	Organic acid and their derivatives	638-18-6	188630	204870	257560	170790	222750	195750	230670	230350	249920	207550	247690	203860	143420	126320	187860	252550	258300	127820
MADN0403	6	C10H15N3O5	2'-O-methylcytidine	Nucleotide and their derivatives	Nucleotide and their metabolomics	70475-20-6	4395.1	16155	18540	21969	24894	13862	73500	17808	10493	53510	15338	53555	9830.2	16119	3193.2	5616.8	12906	13792
MADN0568	6	C15H22N2O18P2	Uridine 5'-diphosphoglucuronic acid	Nucleotide and their derivatives	Nucleotide and their metabolomics	2616-64-0	37730	30205	23058	49333	29826	31691	25068	13217	37595	51461	69524	87661	9476.3	13792	12888	28408	20959	17793
MADN0592	6	C3H7NO4S	Cysteine sulfinic acid	Amino acids and their derivatives	Amino acid derivatives	1115-65-7	29313	47483	36236	31540	38438	34364	28064	45163	55510	36860	37541	34456	42647	24222	48951	27696	13670	31186
MADN0624	6	C9H14N3O8P	Cytidine-5-Monophosphate	Nucleotide and their derivatives	Nucleotide and their metabolomics	63-37-6	87399	67465	74512	70899	83649	79868	71174	71490	64062	100770	75300	95632	69541	49883	40351	74364	84114	78057
MADN0654	6	C10H20N4O4	Asn-Lys	Amino acids and their derivatives	Small Peptide	22677-58-3	51283	48504	29176	53617	40801	47080	41918	33397	86220	39400	66384	50655	15933	30132	22402	48452	14804	18751
MADP0028	6	C7H14N2O3	L-Theanine	Amino acids and their derivatives	Amino acids	3081-61-6	945280	1025900	897900	882270	1422200	1057800	845780	1242500	1052600	1275500	1057300	1034400	791870	748610	870440	799660	1012700	1039500
MADP0060	6	C10H14N2O6	5-Methyluridine	Nucleotide and their derivatives	Nucleotide and their metabolomics	1463-10-1	99730	168450	184070	116820	171730	136870	163920	205170	197300	151390	159910	101260	110680	33126	129020	182330	62420	173560
MADP0095	6	C10H12N2O3	Kynurenine	Amino acids and their derivatives	Amino acid derivatives	343-65-7	25516	43188	61217	42949	36812	65744	74078	52803	37018	70784	55582	57006	23454	38439	18340	45448	28741	37434
MADP0096	6	C10H7NO3	Kynurenic Acid	Amino acids and their derivatives	Amino acid derivatives	492-27-3	30166	41827	61209	31391	63499	52352	58760	56265	40247	63654	65155	67729	56427	21748	41862	19441	39435	53023
MADP0142	6	C10H14N5O7P	Adenosine 5'-Monophosphate(AMP)	Nucleotide and their derivatives	Nucleotide and their metabolomics	61-19-8	3598700	7654600	7971000	5370000	7878400	8051500	6705500	4383800	10194000	5995300	12466000	8245100	2166600	3802400	4369300	8649400	6454800	7341900
MADP0279	6	C12H17N4OS+	Thiamine	CoEnzyme and vitamins	CoEnzyme and vitamins	59-43-8	476090	568250	301450	494950	498800	555680	816620	447310	433970	529670	554200	574410	427550	305280	636720	337750	495900	531140
MADP0313	6	C11H23N3O2	N1,N8-diacetylspermidine	Heterocyclic compounds	Heterocyclic compounds	82414-35-5	134250	102420	81966	142930	98471	109480	102370	128490	97928	84478	126270	105640	32956	110100	78295	101180	74962	116790
MADP0430	6	C11H16N4O5	Glu-His	Amino acids and their derivatives	Small Peptide	37460-15-4	316230	371180	577560	332520	573670	708110	417730	846110	387240	660160	496380	471590	303790	316920	436910	431770	480110	278230
MADP0459	6	C41H81N2O6P	SM(d18:1/18:1(9Z))	Sphingolipids	SM	108392-10-5	188950	368290	90081	123070	216860	190310	98831	225630	195840	132840	201090	257430	129380	105250	80258	155000	149560	47689
MEDN0061	6	C10H11NO3	N-Phenylacetylglycine	Amino acids and their derivatives	Amino acid derivatives	500-98-1	24982	15430	33244	14180	20525	19449	26352	23624	33282	27283	29779	32912	17152	16974	19877	20344	22651	9089.9
MEDN0115	6	C24H40O4	Chenodeoxycholic Acid	Bile acids	Bile acids	474-25-9	90959	81003	227410	113250	157460	136570	79460	77177	207250	90145	187550	224170	70624	35156	80633	68397	132120	55219
MEDN0301	6	C9H8O4	Caffeic Acid	Organic acid and their derivatives	Organic acid and their derivatives	331-39-5	57396	57889	97870	43148	82499	86632	88300	51023	96993	81149	92996	75429	70953	53436	62448	63912	60363	36928
MEDN0334	6	C8H8O3	Mandelic Acid	Organic acid and their derivatives	Organic acid and their derivatives	90-64-2	14468	17042	35811	18951	24700	19901	22498	16041	14399	28915	14456	24918	8374.9	4812.1	15836	10936	16055	8345.9
MEDN0376	6	C18H34O4	9,10-DiHOME	Fatty acyls	Oxidized lipids	-	9258.8	6825.2	7919.4	894.91	4080	9010.2	5130	11383	6160.5	2806	7163.8	6030.8	4080.1	4353.4	3691.6	3347.6	2560.1	2437.2
MEDN0395	6	C20H34O2	FFA(20:3)	Fatty acyls	FFA	2091-27-2	132680	149540	81962	92775	95330	98560	120880	120640	113070	77416	103640	108700	93239	114490	87271	77175	82176	81246
MEDN0461	6	C7H13BaO10P	D-Sedoheptuiose 7-Phosphate	Carbohydrates and their derivatives	Phosphate sugars	2646-35-7	154150	154470	81211	164990	130600	110960	153300	93050	142310	152550	132250	128530	93827	62772	81525	99230	104150	97802
MEDN0570	6	C4H8O4	L-Erythrulose	Carbohydrates and their derivatives	Sugars	533-50-6	9403.4	10173	12662	6304.3	2355.2	4231.7	10080	9262.6	9894.9	6411.9	5562.2	3872.7	5372.6	5200.8	4726.5	10498	1488.5	1745.3
MEDN0573	6	C16H25N5O15P2	GDP-L-fucose	Nucleotide and their derivatives	Nucleotide and their metabolomics	15839-70-0	19515	22135	9980.5	48416	21420	41113	34512	16940	25066	44345	36681	42893	22877	13106	11253	19490	19255	15430
MEDN0720	6	C10H11NO3	N-(2-Methylbenzoyl)glycine	Amino acids and their derivatives	Amino acid derivatives	42013-20-7	24982	15430	33244	14180	20525	19449	26352	23624	33282	27283	29779	32912	17152	16974	19877	20344	22651	9089.9
MEDN0748	6	C8H8O3	Methylparaben	Benzene and substituted derivatives	Phenolic acids	99-76-3	21972	24929	21416	23136	23328	28081	22152	17627	25653	27485	16024	29142	19212	23369	19603	20208	23958	8610.4
MEDN0784	6	C18H30O3	9-oxoODE	Fatty acyls	Oxidized lipids	54232-59-6	5520.1	8922.8	7000.1	9746.1	10089	3109.5	15313	13309	5997.8	11432	11521	5682	13009	3758.5	6714.3	6124.4	4910.1	3283.3
MEDN0856	6	C8H8O3	2',4'-Dihydroxyacetophenone	Benzene and substituted derivatives	Benzene and substituted derivatives	89-84-9	21972	24929	21416	23136	23328	28081	22152	17627	25653	27485	16024	29142	19212	23369	19603	20208	23958	8610.4
MEDN1162	6	C7H8O4S	p-Tolyl Sulfate	Organic acid and their derivatives	Sulfonic acids	3233-58-7	11832000	12359000	16227000	9255800	11316000	9970400	21053000	10363000	11529000	17037000	14001000	14804000	10547000	6785100	9586700	11409000	9000500	6322200
MEDN1206	6	C6H6O5S	3-Sulfocatechol	Benzene and substituted derivatives	Phenolics	35857-70-6	225740	321290	415140	320810	350140	382390	359120	153540	442640	396430	283780	319600	198990	153670	245670	286530	270600	151010
MEDN1302	6	C6H14O12P2	D-Inositol-1,4-diphosphate	Alcohol and amines	Alcohols	74465-19-3	8377500	8612300	66936	9045000	2469000	927210	1813300	45914	6124800	5553700	7735900	13689000	9	9	9	76293	502500	713950
MEDN1557	6	C6H9O9P	L-Ascorbic acid 2-phosphate	Organic acid and their derivatives	Phosphoric acids	23313-12-4	319750	320540	329280	303000	314650	271700	228950	309420	358000	237920	390070	297740	187020	282760	257200	238790	279420	279930
MEDN1613	6	C30H39NO5	Cytochalasin-H	Hormones and hormone related compunds	Hormones and hormone related compunds	53760-19-3	462140	756010	713370	433490	128900	711010	804800	310920	627970	568320	712180	442770	671800	234920	410900	324120	157920	335970
MEDN1653	6	C6H14O12P2	D-Glucose 1,6-bisphosphate	Carbohydrates and their derivatives	Phosphate sugars	10139-18-1	1159000	997810	241410	965300	406650	315670	341900	218510	906560	823740	843110	1571800	282770	234440	248360	188020	374440	290580
MEDN1686	6	C5H9NO4	3-Methylaspartate	Amino acids and their derivatives	Amino acid derivatives	6667-60-3	1938000	1585600	2398300	1357400	1998100	1569700	2488200	885810	2628000	1473000	1851300	1996500	1396400	1093000	995100	1795500	1402000	1245600
MEDN1761	6	C6H12O6	D-(+)-talose	Carbohydrates and their derivatives	Sugars	2595-98-4	556530	557560	513510	616650	548890	520920	762650	555550	698460	484200	666640	561960	422810	525910	454850	598380	479380	530170
MEDN1762	6	C6H12O6	D-Allose	Carbohydrates and their derivatives	Sugars	2595-97-3	556530	557560	513510	616650	548890	520920	762650	555550	698460	484200	666640	561960	422810	525910	454850	598380	479380	530170
MEDN1897	6	C6H12O6	L-Gulose	Carbohydrates and their derivatives	Carboxylic acids and derivatives	6027-89-0	556530	557560	513510	616650	548890	520920	762650	555550	698460	484200	666640	561960	422810	525910	454850	598380	479380	530170
MEDP0537	6	C26H54NO7P	LPC(O-16:0/2:0)	Glycerophospholipids	LPC	74389-68-7	10625000	11086000	7691700	11763000	10000000	9345900	9783900	7949100	11531000	9499000	11888000	14365000	11355000	8628600	6900400	11150000	7721700	6619200
MEDP1032	6	C7H6O2	Salicylaldehyde	Benzene and substituted derivatives	Benzene and substituted derivatives	-	1020100	887600	1941500	995000	1378800	1271900	1646200	1142200	1609100	1384900	1757600	1700400	1066700	656970	885900	999840	1074200	695570
MEDP1068	6	C24H48NO8P	PC(8:0/8:0)	Glycerophospholipids	PC	19191-91-4	118630	94998	68525	99125	107050	77101	118760	147830	107330	110700	53754	118840	109480	85850	99097	69835	54797	83983
MEDP1146	6	C26H56NO6P	LPC(O-18:0/0:0)	Glycerophospholipids	LPC	74430-89-0	708630	903170	757560	597410	684130	639350	754410	669570	603970	791170	617160	747170	498390	813950	411700	597160	399780	436990
MEDP1165	6	C26H56NO6P	PC(O-16:0/O-2:0)	Glycerophospholipids	PC-O	-	708630	903170	757560	597410	684130	639350	754410	669570	603970	791170	617160	747170	498390	813950	411700	597160	399780	436990
MEDP1234	6	C9H9NO4	Dopaquinone	Benzene and substituted derivatives	Benzene and substituted derivatives	4430-97-1	35898	28230	14133	33445	34327	32221	30715	36163	38082	38835	30111	38782	16276	14524	22395	29114	22190	9527.3
MEDP1274	6	C24H36O2	(4Z,7Z,10Z,13Z,16Z,19Z)-Eicosahexaenoate	Aldehyde,Ketones,Esters	Esters	81926-94-5	4340.1	4959.2	11444	8061.6	6053.5	7701.6	4579	6069.8	10021	10477	11727	21309	3840.6	3635.4	8722.4	2187.2	8573.1	3543.9
MEDP1295	6	C9H13N3O5	Cytarabine	Nucleotide and their derivatives	Nucleotide and their metabolomics	147-94-4	990970	947880	540090	658350	457070	574530	829930	659850	923920	589980	686520	600740	510310	672460	472800	401270	400940	445310
MEDP1337	6	C26H54NO7P	LPC(18:0/0:0)	Glycerophospholipids	LPC	-	2292000	2393800	1881200	2327800	2622700	2010200	2159800	2241400	3179700	2341100	3646600	2920800	1481700	1725700	1003300	2898300	2111000	1778900
MEDP1644	6	C6H7N	Aniline	Alcohol and amines	Amines	62-53-3	56409	126280	108500	85004	58554	126830	100520	115020	106100	93978	116160	114940	48442	77017	60364	87944	62785	62250
MEDP1659	6	C26H56NO6P	LPC(O-0:0/18:0)	Glycerophospholipids	LPC	-	708630	903170	757560	597410	684130	639350	754410	669570	603970	791170	617160	747170	498390	813950	411700	597160	399780	436990
MEDP1700	6	C26H54NO7P	LPC(0:0/18:0)	Glycerophospholipids	LPC	-	7970700	7514400	5636400	9105200	6570700	7419200	7158000	5995700	8520100	6340100	8045700	9664100	7664900	5960500	4920000	8712800	5545600	4853600
MEDP1875	6	C22H44NO7P	LPE(17:1/0:0)	Glycerophospholipids	LPE	-	141210	118030	83123	114870	85312	103030	113360	100200	73171	117450	97206	138600	106830	80047	87004	124770	70660	58482
MEDP2035	6	C11H11NO3	N-Cinnamylglycine	Amino acids and their derivatives	Amino acid derivatives	16534-24-0	26986	34517	40678	26289	36373	27822	40610	29973	54593	25183	21568	58240	18335	12527	27359	25620	28709	10747
MEDP2265	6	C3H8NO5P	2-Amino-3-phosphonopropionic acid	Organic acid and their derivatives	Phosphoric acids	5652-28-8	1730600	1807500	1600800	2169700	1791400	2463600	1231300	1709700	2672600	1362900	2354900	1834000	1262000	2004600	1580900	1532400	1533300	1448300
